# Supplementary material for: Across-breed genetic investigation of canine hip dysplasia, elbow dysplasia, and anterior cruciate ligament rupture using whole-genome sequencing
Source: Front Genet. 2022 Dec 2;13:913354. doi: 10.3389/fgene.2022.913354 (PMC9755188; doi:10.3389/fgene.2022.913354)
Supplement: Supplementary file 1 [file DataSheet4.xlsx]

## Sheet: OFA HD
Breed	Prevalence of OFA HD (Oberbauer et al., 2017)	Lenient	Stringent
Newfoundland	24.75	2	2
American Staffordshire Terrier	24.39	2	2
Bullmastiff	23.97	2	2
Rottweiler	20.07	3	3
Chow Chow	19.17	1	1
German Shepherd	18.94	16	16
Golden Retriever	18.84	10	10
Old English Sheepdog	17.76	1	1
Pembroke Welsh Corgi	16.56	2	2
Greater Swiss Mountain Dog	15.38	6	-
Tibetan Mastiff	14.26	9	-
Australian Cattle Dog	13.44	5	-
Leonberger	12.72	-	-
Great Dane	11.62	-	-
Cavalier King Charles Spaniel	11.35	-	-
Labrador Retriever	11.24	-	-
Standard Poodle	10.99	-	-
Portuguese Water Dog	10.98	-	-
Alaskan Malamute	10.83	-	-
Welsh Springer Spaniel	10.8	-	-
Boxer	10.7	-	-
Border Collie	10.1	36	-
Great Pyrenees	8.71	1	1
German Wirehaired Pointer	8.02	1	1
Weimaraner	7.94	2	2
Havanese	6.25	3	3
Vizsla	6.19	2	2
Bichon Frise	5.88	4	4
Nova Scotia Duck Tolling Retriever	5.81	1	1
Doberman Pinscher	5.67	3	3
Australian Shepherd	5.33	2	2
Bearded Collie	5.3	8	8
Belgian Malinois	5.16	5	5
Irish Wolfhound	4.47	2	2
Rhodesian Ridgeback	4.42	4	4
Shetland Sheepdog	4.16	3	3
Flat Coated Retriever	3.74	2	2
Airedale Terrier	-	-	-
American Cocker Spaniel	-	-	-
Basset Hound	-	-	-
Beagle	-	-	-
Bulldog	-	-	-
Chihuahua	-	-	-
Collie	-	-	-
Dachshund	-	-	-
Dalmatian	-	-	-
Greyhound	-	-	-
Miniature Dachshund	-	-	-
Miniature Poodle	-	-	-
Miniature Schnauzer	-	-	-
Pomeranian	-	-	-
Pug	-	-	-
Saint Bernard	-	-	-
Scottish Terrier	-	-	-
Shih Tzu	-	-	-
Siberian Husky	-	-	-
West Highland White Terrier	-	-	-
Yorkshire Terrier	-	-	-
Case		59	39
Control		79	43
Total		138	82

## Sheet: OFA ED
Breed	Prevalence of OFA ED (Oberbauer et al., 2017)	Lenient	Stringent
Chow Chow	48.63	1	1
Rottweiler	38.07	3	3
Newfoundland	22.7	2	2
German Shepherd	17.83	16	16
American Staffordshire Terrier	16.07	2	2
Bullmastiff	14.2	2	2
Tibetan Mastiff	13.84	9	9
Irish Wolfhound	12.3	2	2
Australian Cattle Dog	9.8	5	-
Golden Retriever	9.69	10	-
Labrador Retriever	9.57	10	-
Greater Swiss Mountain Dog	9.11	6	-
Belgian Malinois	8.63	5	-
Havanese	5.46	-	-
Rhodesian Ridgeback	4.95	-	-
Great Dane	3.53	-	-
Australian Shepherd	3.5	-	-
Old English Sheepdog	3.36	-	-
Leonberger	3.25	-	-
Alaskan Malamute	2.97	-	-
Pembroke Welsh Corgi	2.92	-	-
Standard Poodle	2.81	-	-
Shetland Sheepdog	2.79	3	-
Nova Scotia Duck Tolling Retriever	2.51	1	-
German Wirehaired Pointer	2.17	1	-
Vizsla	1.99	2	-
Bearded Collie	1.94	8	-
Weimaraner	1.57	2	-
Great Pyrenees	1.45	1	-
Welsh Springer Spaniel	1.44	4	-
Portuguese Water Dog	1.43	3	-
Border Collie	1.13	36	36
Doberman Pinscher	0.82	3	3
Boxer	0.73	1	1
Flat Coated Retriever	0.68	2	2
Bichon Frise	0.45	4	4
Cavalier King Charles Spaniel	0.33	3	3
Airedale Terrier	-	-	-
American Cocker Spaniel	-	-	-
Basset Hound	-	-	-
Beagle	-	-	-
Bulldog	-	-	-
Chihuahua	-	-	-
Collie	-	-	-
Dachshund	-	-	-
Dalmatian	-	-	-
Greyhound	-	-	-
Miniature Dachshund	-	-	-
Miniature Poodle	-	-	-
Miniature Schnauzer	-	-	-
Pomeranian	-	-	-
Pug	-	-	-
Saint Bernard	-	-	-
Scottish Terrier	-	-	-
Shih Tzu	-	-	-
Siberian Husky	-	-	-
West Highland White Terrier	-	-	-
Yorkshire Terrier	-	-	-
Case		73	37
Control		74	49
Total		147	86

## Sheet: hosp HD
Breed	Prevalence of hospital HD (Witsberger et al., 2008)	Lenient	Stringent
Newfoundland	17.16	2	2
Saint Bernard	14.7	2	2
Old English Sheepdog	11.1	1	1
Rottweiler	10.53	3	3
German Shepherd	10.26	16	16
Golden Retriever	8.51	10	10
Alaskan Malamute	7.8	3	3
Labrador Retriever	7.37	10	10
Chow Chow	6.44	1	-
Airedale Terrier	6.22	3	-
Bulldog	4.42	1	-
Border Collie	4.23	36	-
Great Dane	3.89	-	-
Weimaraner	3.39	-	-
Australian Shepherd	3.06	-	-
Standard Poodle	2.79	-	-
Boxer	2.12	-	-
Siberian Husky	2.01	-	-
American Staffordshire Terrier	1.84	-	-
Shetland Sheepdog	1.83	-	-
Basset Hound	1.6	-	-
Pug	1.53	-	-
Dalmatian	1.36	-	-
Collie	1.34	-	-
Doberman Pinscher	1.34	-	-
American Cocker Spaniel	0.87	-	-
Shih Tzu	0.73	-	-
West Highland White Terrier	0.64	-	-
Beagle	0.62	5	-
Pomeranian	0.59	3	-
Miniature Poodle	0.51	1	-
Greyhound	0.37	5	-
Yorkshire Terrier	0.36	59	-
Chihuahua	0.23	4	4
Miniature Schnauzer	0.2	24	24
Miniature Dachshund	0.17	3	3
Dachshund	0.15	4	4
Scottish Terrier	0.12	1	1
Australian Cattle Dog	-	-	-
Bearded Collie	-	-	-
Belgian Malinois	-	-	-
Bichon Frise	-	-	-
Bullmastiff	-	-	-
Cavalier King Charles Spaniel	-	-	-
Flat Coated Retriever	-	-	-
German Wirehaired Pointer	-	-	-
Great Pyrenees	-	-	-
Greater Swiss Mountain Dog	-	-	-
Havanese	-	-	-
Irish Wolfhound	-	-	-
Leonberger	-	-	-
Nova Scotia Duck Tolling Retriever	-	-	-
Pembroke Welsh Corgi	-	-	-
Portuguese Water Dog	-	-	-
Rhodesian Ridgeback	-	-	-
Tibetan Mastiff	-	-	-
Vizsla	-	-	-
Welsh Springer Spaniel	-	-	-
Case		88	47
Control		109	36
Total		197	83

## Sheet: hosp ACL
Breed	Prevalence of hospital ACL rupture (Witsberger et al., 2008)	Lenient	Stringent
Newfoundland	8.9	2	2
Rottweiler	8.29	3	3
Labrador Retriever	5.79	10	10
Bulldog	5.33	1	1
Boxer	5.24	1	1
Chow Chow	4.3	1	1
American Staffordshire Terrier	4.05	2	2
Saint Bernard	3.57	2	2
Alaskan Malamute	3.25	3	3
Airedale Terrier	3.22	3	3
Miniature Poodle	2.95	1	1
Golden Retriever	2.8	10	10
Great Dane	2.77	1	1
West Highland White Terrier	2.73	19	-
Dalmatian	2.72	1	-
Beagle	2.41	5	-
American Cocker Spaniel	2.36	-	-
Yorkshire Terrier	2.27	-	-
German Shepherd	2.24	-	-
Australian Shepherd	2.14	-	-
Siberian Husky	2.12	-	-
Chihuahua	2.04	-	-
Border Collie	2	-	-
Standard Poodle	1.87	-	-
Doberman Pinscher	1.85	-	-
Weimaraner	1.77	-	-
Pomeranian	1.43	-	-
Shetland Sheepdog	1.34	-	-
Scottish Terrier	1.32	-	-
Basset Hound	1.11	5	-
Old English Sheepdog	0.97	1	-
Collie	0.76	1	-
Pug	0.75	20	-
Miniature Schnauzer	0.63	24	24
Shih Tzu	0.57	3	3
Greyhound	0.55	5	5
Dachshund	0.21	4	4
Miniature Dachshund	0.21	3	3
Australian Cattle Dog	-	-	-
Bearded Collie	-	-	-
Belgian Malinois	-	-	-
Bichon Frise	-	-	-
Bullmastiff	-	-	-
Cavalier King Charles Spaniel	-	-	-
Flat Coated Retriever	-	-	-
German Wirehaired Pointer	-	-	-
Great Pyrenees	-	-	-
Greater Swiss Mountain Dog	-	-	-
Havanese	-	-	-
Irish Wolfhound	-	-	-
Leonberger	-	-	-
Nova Scotia Duck Tolling Retriever	-	-	-
Pembroke Welsh Corgi	-	-	-
Portuguese Water Dog	-	-	-
Rhodesian Ridgeback	-	-	-
Tibetan Mastiff	-	-	-
Vizsla	-	-	-
Welsh Springer Spaniel	-	-	-
Case		65	40
Control		66	39
Total		131	79
