# Supplementary material for: Across-breed genetic investigation of canine hip dysplasia, elbow dysplasia, and anterior cruciate ligament rupture using whole-genome sequencing
Source: Front Genet. 2022 Dec 2;13:913354. doi: 10.3389/fgene.2022.913354 (PMC9755188; doi:10.3389/fgene.2022.913354)
Supplement: Supplementary file 4 [file DataSheet5.xlsx]

## Sheet: OFA_hip_dysplasia_LMM
	SNP_ID	CHR	BP	BETA	RELATED_STANDARD_ERROR	P_VALUE
595612	2:76620817	2	76620817	3.59504	0.576715	2.19639e-09
595614	2:76620931	2	76620931	3.60009	0.581781	2.81445e-09
3577726	14:57528002	14	57528002	3.28809	0.532383	3.00162e-09
5671184	25:37396525	25	37396525	4.54624	0.621535	4.40216e-12
5671193	25:37398740	25	37398740	4.54624	0.621535	4.40216e-12
5671207	25:37403083	25	37403083	3.76602	0.595709	1.35437e-09
5671208	25:37403249	25	37403249	3.76254	0.595888	1.41329e-09
5671210	25:37403431	25	37403431	3.76254	0.595888	1.41329e-09
5671211	25:37403538	25	37403538	3.76254	0.595888	1.41329e-09
5671219	25:37404782	25	37404782	3.76254	0.595888	1.41329e-09
5671220	25:37405340	25	37405340	3.76254	0.595888	1.41329e-09
5671231	25:37407286	25	37407286	4.54624	0.621535	4.40216e-12
6458867	30:24560520	30	24560520	2.88066	0.466799	3.08542e-09
6458870	30:24561927	30	24561927	2.86256	0.471525	5.29435e-09
6458875	30:24562383	30	24562383	2.88066	0.466799	3.08542e-09
6459289	30:24652253	30	24652253	2.61188	0.416488	1.78908e-09

## Sheet: OFA_hip_dysplasia_binary_string
	SNP_ID	CHR	BP	BETA	RELATED_STANDARD_ERROR	P_VALUE
3635516	15:32889046	15	32889046	-0.284016	0.0430673	4.40181e-09

## Sheet: OFA_hip_dysplasia_binary_lenien
	SNP_ID	CHR	BP	BETA	RELATED_STANDARD_ERROR	P_VALUE
2991753	12:28194827	12	28194827	0.253346	0.0403519	4.35193e-09
2991756	12:28195285	12	28195285	0.253346	0.0403519	4.35193e-09
2991757	12:28195416	12	28195416	0.253346	0.0403519	4.35193e-09
2991759	12:28196252	12	28196252	0.253346	0.0403519	4.35193e-09
2991760	12:28196542	12	28196542	0.253346	0.0403519	4.35193e-09
2991761	12:28196596	12	28196596	0.253346	0.0403519	4.35193e-09
2991762	12:28196921	12	28196921	0.253346	0.0403519	4.35193e-09
2991763	12:28196923	12	28196923	0.253346	0.0403519	4.35193e-09
2991765	12:28197009	12	28197009	0.253346	0.0403519	4.35193e-09
2991766	12:28197173	12	28197173	0.253346	0.0403519	4.35193e-09
2991767	12:28197198	12	28197198	0.253346	0.0403519	4.35193e-09
2991768	12:28197459	12	28197459	0.238136	0.0380305	4.72914e-09
2991769	12:28197693	12	28197693	0.253346	0.0403519	4.35193e-09
2991770	12:28198009	12	28198009	0.246533	0.0390365	3.61845e-09
2991772	12:28198193	12	28198193	0.253346	0.0403519	4.35193e-09
2991773	12:28198290	12	28198290	0.246671	0.0396184	5.641e-09
2991774	12:28198569	12	28198569	0.253346	0.0403519	4.35193e-09
2991776	12:28199211	12	28199211	0.253346	0.0403519	4.35193e-09
2991777	12:28199461	12	28199461	0.253346	0.0403519	4.35193e-09
2991779	12:28199541	12	28199541	0.253346	0.0403519	4.35193e-09
2991780	12:28199583	12	28199583	0.253346	0.0403519	4.35193e-09

## Sheet: OFA_hip_dysplasia_haplotype
	SNP_ID	CHR	BP	BETA	RELATED_STANDARD_ERROR	P_VALUE
106884	1:11823475_11824226	1	11823850	2.25	44.1	2.33e-10
106891	1:11823558_11824324	1	11823941	2.31	43.9	2.63e-10
106897	1:11823680_11824326	1	11824003	2.28	45.4	1.37e-10
173064	1:17157558_17157804	1	17157681	-2.23	40.5	1.1e-09
335249	1:30281619_30282957	1	30282288	3.78	39.7	1.56e-09
335254	1:30281637_30283025	1	30282331	3.78	39.7	1.57e-09
344288	1:30975090_30977246	1	30976168	2.81	40.2	1.25e-09
465667	1:42165781_42166875	1	42166328	2.4	41.4	7.69e-10
465671	1:42165977_42167579	1	42166778	2.43	41.5	7.35e-10
465682	1:42168078_42169395	1	42168736	2.43	41.5	7.35e-10
465685	1:42168264_42169593	1	42168928	2.43	41.5	7.35e-10
465688	1:42168624_42170004	1	42169314	2.43	41.5	7.35e-10
465690	1:42169395_42171129	1	42170262	-2.5	40.2	1.27e-09
465692	1:42169395_42171129	1	42170262	2.43	41.5	7.35e-10
465695	1:42169593_42171170	1	42170382	2.4	42.5	4.8e-10
465734	1:42173673_42174528	1	42174100	2.34	40.2	1.25e-09
465737	1:42173783_42174572	1	42174178	2.34	40.2	1.25e-09
465740	1:42174361_42174754	1	42174558	2.36	40.4	1.16e-09
465743	1:42174528_42174995	1	42174762	2.36	40.4	1.16e-09
465842	1:42189640_42193250	1	42191445	-3.07	40.7	1e-09
465845	1:42189816_42193780	1	42191798	-3.07	40.7	1e-09
465909	1:42211699_42217265	1	42214482	-3.59	44.3	2.18e-10
560241	1:51078221_51078350	1	51078286	2.23	43.4	3.16e-10
560245	1:51078280_51078607	1	51078444	2.23	43.4	3.16e-10
560283	1:51080029_51080877	1	51080453	2.23	43.4	3.16e-10
630793	1:56332783_56334614	1	56333698	-3.99	39.6	1.66e-09
704677	1:63942436_63943848	1	63943142	2.33	39.7	1.54e-09
704820	1:63957128_63958852	1	63957990	-2.41	40.6	1.08e-09
704825	1:63957138_63959023	1	63958080	-2.41	40.8	9.95e-10
862190	1:78808785_78809205	1	78808995	3.76	47.4	5.91e-11
862238	1:78813233_78813873	1	78813553	-3.66	44.9	1.68e-10
862320	1:78820961_78822462	1	78821712	-3.57	40.9	9.19e-10
954585	1:87460372_87461385	1	87460878	3.35	49.1	2.88e-11
954590	1:87460673_87461467	1	87461070	5.46	40.4	1.17e-09
954595	1:87461087_87462213	1	87461650	5.92	45.5	1.31e-10
954599	1:87461385_87463224	1	87462304	5.85	56	1.7e-12
1002471	1:90636615_90636735	1	90636675	-2.22	39.7	1.56e-09
1002513	1:90637463_90637850	1	90637656	2.25	42.8	4.12e-10
1002517	1:90637518_90637870	1	90637694	2.25	42.8	4.12e-10
1002520	1:90637605_90637938	1	90637772	2.25	42.8	4.12e-10
1002564	1:90638696_90638769	1	90638732	-2.08	41.6	6.86e-10
1002666	1:90641373_90642115	1	90641744	-2.04	40	1.36e-09
1006198	1:90857332_90858106	1	90857719	-2.94	41.8	6.22e-10
1006203	1:90857462_90858443	1	90857952	-2.94	41.8	6.22e-10
1006208	1:90857922_90858467	1	90858194	-2.9	41	8.83e-10
1006931	1:90906524_90912151	1	90909338	-3.16	48.9	3.08e-11
1006937	1:90907097_90914285	1	90910691	-3.16	48.9	3.08e-11
1006944	1:90910575_90914902	1	90912738	-3.02	43.3	3.38e-10
1006950	1:90912151_90915507	1	90913829	-3.06	44.6	1.94e-10
1309147	1:118617504_118617659	1	118617582	4.17	40.4	1.18e-09
1309149	1:118617521_118617868	1	118617694	4.17	40.4	1.18e-09
1309151	1:118617546_118617911	1	118617728	4.17	40.4	1.18e-09
1309530	1:118628788_118629032	1	118628910	4.22	47.6	5.41e-11
1309533	1:118628921_118629066	1	118628994	4.05	42.2	5.32e-10
1309537	1:118628927_118629149	1	118629038	4.05	42.6	4.44e-10
1309541	1:118629032_118629199	1	118629116	3.94	41.4	7.62e-10
1309544	1:118629066_118629316	1	118629191	3.9	41.6	6.95e-10
1309574	1:118629542_118629756	1	118629649	3.73	39.8	1.49e-09
1309577	1:118629599_118629785	1	118629692	3.73	39.8	1.49e-09
1309581	1:118629675_118629937	1	118629806	3.89	42	5.81e-10
1309585	1:118629756_118630026	1	118629891	3.87	41.8	6.41e-10
1309605	1:118630270_118630726	1	118630498	4.05	42.6	4.44e-10
1309608	1:118630533_118631129	1	118630831	4.05	42.6	4.44e-10
1309612	1:118630566_118631202	1	118630884	3.86	39.6	1.62e-09
1309616	1:118630726_118631205	1	118630966	3.86	39.6	1.62e-09
1309619	1:118631129_118631539	1	118631334	5.98	49.5	2.39e-11
1309624	1:118631202_118632149	1	118631676	6.09	47.8	4.89e-11
1309631	1:118631205_118632257	1	118631731	5.97	50.2	1.86e-11
1309652	1:118632595_118632930	1	118632762	6.86	55.1	2.38e-12
1309657	1:118632879_118632945	1	118632912	4.72	54.6	3.03e-12
1309663	1:118632889_118633063	1	118632976	4.72	54.6	3.03e-12
1309668	1:118632930_118633279	1	118633104	4.67	51.5	1.07e-11
1309670	1:118632945_118633566	1	118633256	4.67	51.5	1.07e-11
1309675	1:118633063_118633575	1	118633319	4.67	52.5	7.24e-12
1309681	1:118633279_118633604	1	118633442	4.68	52.4	7.54e-12
1309684	1:118633566_118633756	1	118633661	4.48	51.3	1.15e-11
1309686	1:118633575_118633758	1	118633666	4.48	50.4	1.64e-11
1309690	1:118633604_118633806	1	118633705	4.36	52.2	7.85e-12
1309695	1:118633756_118633817	1	118633786	4.36	52.2	7.85e-12
1309702	1:118633758_118634040	1	118633899	4.36	52.2	7.85e-12
1309704	1:118633806_118634043	1	118633924	4.59	57.8	8.17e-13
1309712	1:118633817_118634163	1	118633990	4.84	59	5.07e-13
1309718	1:118634040_118634354	1	118634197	4.86	59.4	4.33e-13
1309720	1:118634043_118634372	1	118634208	4.7	58.7	5.66e-13
1309726	1:118634163_118634373	1	118634268	4.79	59.2	4.69e-13
1309732	1:118634354_118634491	1	118634422	4.58	57.7	8.3e-13
1309736	1:118634372_118634617	1	118634494	4.58	57.7	8.3e-13
1309743	1:118634373_118635055	1	118634714	4.21	44	2.46e-10
1309757	1:118634617_118635105	1	118634861	4.45	50.8	1.45e-11
1309763	1:118635055_118635168	1	118635112	4.45	51	1.34e-11
1309766	1:118635078_118635193	1	118635136	4.47	51.4	1.13e-11
1309773	1:118635105_118635596	1	118635350	4.33	52.6	6.93e-12
1309779	1:118635168_118635605	1	118635386	4.29	52.6	6.85e-12
1309781	1:118635193_118635612	1	118635402	4.61	54.7	2.95e-12
1309787	1:118635596_118635810	1	118635703	4.31	51.6	1.05e-11
1309791	1:118635605_118635887	1	118635746	4.36	52	8.71e-12
1309796	1:118635612_118635940	1	118635776	4.36	52.2	7.81e-12
1309802	1:118635810_118636030	1	118635920	4.33	68.7	1.11e-14
1309806	1:118635887_118636444	1	118636166	4.33	68.7	1.11e-14
1309810	1:118635940_118636466	1	118636203	4.77	62.1	1.48e-13
1309820	1:118636030_118636804	1	118636417	5.01	67.6	1.73e-14
1309825	1:118636444_118636886	1	118636665	5.05	70.1	6.53e-15
1309829	1:118636466_118636907	1	118636686	5.06	69	9.99e-15
1309841	1:118637033_118637493	1	118637263	4.31	56.6	1.31e-12
1309846	1:118637081_118637524	1	118637302	4.49	64.6	5.39e-14
1309849	1:118637216_118637606	1	118637411	5.25	71.8	3.27e-15
1309856	1:118637493_118637643	1	118637568	5.24	71.2	4.26e-15
1309860	1:118637524_118638344	1	118637934	5.36	72.3	2.74e-15
1309864	1:118637606_118638626	1	118638116	5.37	66.4	2.69e-14
1309868	1:118637643_118638645	1	118638144	4.73	52.4	7.27e-12
1309873	1:118638344_118638650	1	118638497	4.73	52.5	7.13e-12
1309881	1:118638645_118640052	1	118639348	4.09	46.3	9.31e-11
1309887	1:118638650_118640077	1	118639364	4.1	46.7	7.9e-11
1309891	1:118639862_118640105	1	118639984	4.12	53	5.65e-12
1309895	1:118640052_118640214	1	118640133	3.94	49.9	2.1e-11
1309917	1:118640215_118640288	1	118640252	3.86	46.5	8.42e-11
1309923	1:118640227_118640327	1	118640277	4.21	55.2	2.34e-12
1309927	1:118640255_118640495	1	118640375	4.21	55.2	2.34e-12
1309929	1:118640288_118640497	1	118640392	4.21	55.2	2.34e-12
1309934	1:118640327_118640513	1	118640420	4.13	53.3	5.11e-12
1309937	1:118640495_118640515	1	118640505	4.13	53.3	5.11e-12
1309940	1:118640497_118640612	1	118640554	3.88	45.2	1.5e-10
1309985	1:118642589_118642807	1	118642698	3.61	49.7	2.21e-11
1309992	1:118642610_118643467	1	118643038	3.6	50.4	1.68e-11
1309999	1:118642678_118643468	1	118643073	3.51	52	8.46e-12
1310004	1:118642807_118643763	1	118643285	3.51	52	8.46e-12
1329581	1:119529031_119529329	1	119529180	9.51	42.9	3.98e-10
1329588	1:119529035_119529417	1	119529226	9.42	43.4	3.23e-10
1425365	1:122360082_122361077	1	122360580	6.96	42.2	5.34e-10
1425376	1:122360397_122361252	1	122360824	6.95	40.5	1.1e-09
1425451	1:122363068_122363696	1	122363382	7.07	44.5	1.98e-10
1425456	1:122363143_122363736	1	122363440	7.18	45.3	1.45e-10
1451782	2:2772216_2772815	2	2772516	-2.77	39.9	1.41e-09
1451786	2:2772264_2773682	2	2772973	-2.77	39.9	1.41e-09
1550043	2:14204439_14205725	2	14205082	7.62	46.5	8.48e-11
1571787	2:16147496_16147929	2	16147712	2.76	45.8	1.14e-10
1571792	2:16147539_16148052	2	16147796	2.76	45.8	1.14e-10
1571797	2:16147829_16148798	2	16148314	2.76	45.8	1.14e-10
1571818	2:16148981_16150854	2	16149918	2.67	43.3	3.3e-10
1646737	2:22446219_22447537	2	22446878	-3.54	44.2	2.3e-10
1646746	2:22446959_22447898	2	22447428	-3.49	41.8	6.29e-10
1646750	2:22447537_22448225	2	22447881	-3.54	44.2	2.3e-10
1646756	2:22447585_22449096	2	22448340	-3.54	44.2	2.3e-10
1646760	2:22447898_22449103	2	22448500	-3.54	44.2	2.3e-10
1646764	2:22448225_22449129	2	22448677	-3.54	44.2	2.3e-10
1646765	2:22449096_22449215	2	22449156	-3.54	44.2	2.3e-10
1646770	2:22449103_22449222	2	22449162	-3.54	44.2	2.3e-10
1646774	2:22449129_22449255	2	22449192	-3.54	44.2	2.3e-10
1646778	2:22449215_22449270	2	22449242	-3.54	44.2	2.3e-10
1646823	2:22452089_22452265	2	22452177	-3.75	48.9	3.19e-11
1646829	2:22452113_22452313	2	22452213	-3.75	48.9	3.19e-11
1646834	2:22452115_22452372	2	22452244	-3.75	48.9	3.19e-11
1646840	2:22452265_22452426	2	22452346	-3.75	48.9	3.19e-11
1646863	2:22452706_22454003	2	22453354	-3.48	40.1	1.35e-09
2016869	2:56158190_56158874	2	56158532	3.41	42.2	5.24e-10
2016972	2:56159859_56160168	2	56160014	3.69	45.3	1.44e-10
2017005	2:56161025_56161300	2	56161162	3.46	40.1	1.33e-09
2017013	2:56161246_56161945	2	56161596	3.33	40.9	9.44e-10
2017025	2:56161945_56162391	2	56162168	3.52	42.6	4.45e-10
2017029	2:56162018_56162542	2	56162280	3.49	41.3	7.79e-10
2017033	2:56162380_56162658	2	56162519	3.55	42.1	5.55e-10
2017314	2:56174565_56175395	2	56174980	3.46	42.1	5.69e-10
2017320	2:56175131_56175433	2	56175282	3.47	42.2	5.42e-10
2017325	2:56175137_56175564	2	56175350	3.5	42.7	4.39e-10
2017367	2:56175953_56176078	2	56176016	3.3	41	9.11e-10
2018644	2:56214378_56215130	2	56214754	3.83	41.2	8.15e-10
2052395	2:58391461_58397569	2	58394515	-2.88	41.8	6.43e-10
2118208	2:63790186_63792154	2	63791170	2.49	44.9	1.72e-10
2118213	2:63790206_63792182	2	63791194	2.6	43.9	2.6e-10
2118216	2:63790848_63792194	2	63791521	2.59	43.3	3.27e-10
2124207	2:64147227_64147420	2	64147324	3	40.9	9.29e-10
2124210	2:64147325_64147452	2	64147388	3.01	40.9	9.18e-10
2124223	2:64147465_64147735	2	64147600	3.11	43.5	3.03e-10
2133066	2:64690717_64691307	2	64691012	2.47	43.9	2.61e-10
2133070	2:64690801_64691578	2	64691190	2.43	42.3	5.11e-10
2133073	2:64691041_64691632	2	64691336	2.52	46.3	9.45e-11
2143558	2:65540005_65540542	2	65540274	5	44.5	1.97e-10
2143565	2:65540228_65541311	2	65540770	4.54	54.9	2.65e-12
2143572	2:65540440_65541390	2	65540915	4.37	52.4	7.23e-12
2143578	2:65540542_65541543	2	65541042	4.37	52.4	7.23e-12
2145461	2:65680909_65681275	2	65681092	4.53	41.5	7.13e-10
2145464	2:65681002_65681308	2	65681155	4.89	48.4	3.83e-11
2145513	2:65682997_65684083	2	65683540	4.43	40.8	9.75e-10
2145573	2:65686187_65687377	2	65686782	5.31	49	2.96e-11
2145579	2:65686497_65687379	2	65686938	5.07	46.1	1.02e-10
2145585	2:65686633_65687579	2	65687106	5.06	46	1.06e-10
2145812	2:65698464_65700423	2	65699444	5.18	55.1	2.41e-12
2145858	2:65704054_65704815	2	65704434	5.67	57.6	8.68e-13
2145865	2:65704245_65704867	2	65704556	5.64	56.6	1.3e-12
2145871	2:65704490_65705212	2	65704851	5.14	47.7	5.13e-11
2145875	2:65704815_65705251	2	65705033	4.68	52.2	7.84e-12
2145881	2:65704867_65705449	2	65705158	4.53	48.9	3.16e-11
2145948	2:65708647_65708924	2	65708786	5.26	42.2	5.42e-10
2145953	2:65708738_65709151	2	65708944	5.27	42.3	5.07e-10
2145959	2:65708815_65709259	2	65709037	5.53	51.5	1.08e-11
2145964	2:65708924_65709374	2	65709149	5.3	48.9	3.11e-11
2151509	2:66151948_66152836	2	66152392	3.46	53.7	4.24e-12
2151512	2:66152120_66153028	2	66152574	3.46	53.7	4.24e-12
2151515	2:66152677_66153220	2	66152948	3.4	52.2	8.02e-12
2151519	2:66152836_66153245	2	66153040	3.4	52.2	8.02e-12
2151789	2:66175228_66176129	2	66175678	4.46	45.1	1.56e-10
2151877	2:66185614_66186045	2	66185830	4.55	50.9	1.38e-11
2151881	2:66185687_66186436	2	66186062	4.55	50.9	1.38e-11
2151886	2:66185864_66186453	2	66186158	4.55	50.9	1.38e-11
2151891	2:66186045_66186536	2	66186290	4.55	50.9	1.38e-11
2151893	2:66186436_66186612	2	66186524	4.55	50.9	1.38e-11
2151912	2:66187054_66187522	2	66187288	4.55	50.9	1.38e-11
2151916	2:66187204_66187585	2	66187394	4.55	50.9	1.38e-11
2151921	2:66187225_66187601	2	66187413	4.55	50.9	1.38e-11
2151926	2:66187522_66187815	2	66187668	4.55	50.9	1.38e-11
2151956	2:66188742_66189067	2	66188904	4.55	50.9	1.38e-11
2151961	2:66188852_66189163	2	66189008	4.55	50.9	1.38e-11
2151966	2:66188940_66189232	2	66189086	4.55	50.9	1.38e-11
2151970	2:66189067_66189330	2	66189198	4.55	50.9	1.38e-11
2152038	2:66190633_66190826	2	66190730	4.19	49.1	2.92e-11
2152043	2:66190638_66191079	2	66190858	4.19	49.1	2.93e-11
2152046	2:66190651_66191142	2	66190896	4.2	49.2	2.79e-11
2152053	2:66190826_66191374	2	66191100	4.2	49.2	2.79e-11
2152068	2:66191535_66191794	2	66191664	4.21	49.7	2.25e-11
2152072	2:66191593_66191931	2	66191762	4.21	49.7	2.25e-11
2152077	2:66191595_66191932	2	66191764	4.21	49.7	2.25e-11
2152083	2:66191794_66192125	2	66191960	4.21	49.7	2.25e-11
2152137	2:66192854_66193247	2	66193050	4.15	49.6	2.37e-11
2152141	2:66192995_66193259	2	66193127	4.09	47.5	5.66e-11
2152268	2:66199566_66200948	2	66200257	2.95	43	3.8e-10
2152272	2:66200256_66201228	2	66200742	3.23	40.5	1.11e-09
2152277	2:66200578_66201648	2	66201113	3.21	40.9	9.29e-10
2152280	2:66200948_66202046	2	66201497	3.21	40.9	9.29e-10
2152294	2:66202046_66202376	2	66202211	-2.42	40	1.38e-09
2152297	2:66202124_66202836	2	66202480	-2.45	41.1	8.41e-10
2152300	2:66202148_66202918	2	66202533	-2.45	41.1	8.42e-10
2152612	2:66225427_66225614	2	66225520	3.25	39.9	1.41e-09
2152724	2:66236425_66237389	2	66236907	-2.69	41.5	7.15e-10
2152729	2:66237336_66237983	2	66237660	-2.91	45.4	1.36e-10
2152732	2:66237389_66238286	2	66237838	-2.91	45.4	1.36e-10
2152735	2:66237702_66238566	2	66238134	-2.91	45.4	1.36e-10
2152773	2:66249237_66250271	2	66249754	3.27	42	5.73e-10
2152777	2:66249839_66251396	2	66250618	3.27	42	5.73e-10
2152781	2:66250024_66251620	2	66250822	3.27	42	5.73e-10
2152785	2:66250271_66252278	2	66251274	3.27	42	5.73e-10
2152789	2:66251396_66253114	2	66252255	3.27	42	5.73e-10
2152808	2:66255106_66256396	2	66255751	2.93	40.1	1.3e-09
2152813	2:66255563_66256525	2	66256044	2.93	40.1	1.3e-09
2152818	2:66256280_66257043	2	66256662	2.93	40.1	1.3e-09
2152822	2:66256396_66257168	2	66256782	2.93	40.1	1.3e-09
2152826	2:66256525_66257372	2	66256948	2.93	40.1	1.3e-09
2152830	2:66257043_66257392	2	66257218	2.93	40.1	1.3e-09
2152833	2:66257168_66257627	2	66257398	2.93	40.1	1.3e-09
2152836	2:66257372_66257756	2	66257564	2.93	40.1	1.3e-09
2152839	2:66257392_66257800	2	66257596	2.93	40.1	1.3e-09
2152841	2:66257627_66258110	2	66257868	2.93	40.1	1.3e-09
2152844	2:66257756_66258362	2	66258059	2.95	40.4	1.16e-09
2152847	2:66257800_66258502	2	66258151	2.93	39.8	1.53e-09
2152855	2:66258502_66261033	2	66259768	3.25	44.6	1.9e-10
2152860	2:66258693_66261147	2	66259920	3.22	44	2.42e-10
2152901	2:66263834_66266199	2	66265016	3.27	41.6	6.89e-10
2152913	2:66266199_66270651	2	66268425	3.11	39.6	1.62e-09
2152917	2:66266724_66271642	2	66269183	3.14	39.8	1.51e-09
2152922	2:66270411_66272148	2	66271280	3.14	39.8	1.51e-09
2152925	2:66270651_66272415	2	66271533	3.14	39.8	1.51e-09
2152929	2:66271642_66273281	2	66272462	3.14	39.8	1.51e-09
2152945	2:66275026_66278611	2	66276818	3.04	39.8	1.52e-09
2152961	2:66279143_66284497	2	66281820	3.07	39.8	1.53e-09
2152967	2:66280592_66284550	2	66282571	3.07	39.8	1.53e-09
2153022	2:66287609_66288446	2	66288028	3.03	40.4	1.17e-09
2153025	2:66287637_66288933	2	66288285	3.03	40.4	1.17e-09
2153029	2:66287670_66289191	2	66288430	3.03	40.4	1.17e-09
2153070	2:66291377_66294084	2	66292730	3.28	44.7	1.8e-10
2153074	2:66292227_66294420	2	66293324	3.32	46.4	9.03e-11
2153078	2:66292508_66294759	2	66293634	3.47	52.6	6.67e-12
2153081	2:66294084_66295789	2	66294936	3.23	44	2.48e-10
2154852	2:66458456_66462034	2	66460245	2.51	51.6	1.02e-11
2154853	2:66458476_66462119	2	66460298	2.37	47.4	5.93e-11
2154860	2:66460112_66462153	2	66461132	2.37	47.4	5.87e-11
2154861	2:66462034_66462257	2	66462146	-2.33	43.6	2.97e-10
2154862	2:66462034_66462257	2	66462146	2.25	43	3.87e-10
2154863	2:66462119_66462411	2	66462265	-2.31	42.5	4.65e-10
2154864	2:66462119_66462411	2	66462265	2.29	43.9	2.59e-10
2154865	2:66462153_66463359	2	66462756	2.53	53.4	4.76e-12
2154866	2:66462153_66463359	2	66462756	-2.31	42.5	4.65e-10
2154868	2:66462257_66463488	2	66462872	2.53	53.9	3.95e-12
2154869	2:66462257_66463488	2	66462872	-2.43	47.3	6.24e-11
2154871	2:66462411_66463549	2	66462980	2.57	55.4	2.14e-12
2154872	2:66462411_66463549	2	66462980	-2.47	48.6	3.65e-11
2154874	2:66463359_66463684	2	66463522	2.57	55.4	2.14e-12
2154875	2:66463359_66463684	2	66463522	-2.6	56.3	1.52e-12
2154876	2:66463488_66463757	2	66463622	2.57	55.4	2.14e-12
2154877	2:66463488_66463757	2	66463622	-2.58	55.7	1.89e-12
2154878	2:66463549_66463881	2	66463715	2.47	51.5	1.04e-11
2154879	2:66463549_66463881	2	66463715	-2.53	53.4	4.76e-12
2154880	2:66463684_66464643	2	66464164	2.37	46.4	8.78e-11
2154881	2:66463684_66464643	2	66464164	-2.43	49.1	2.92e-11
2154882	2:66463757_66464820	2	66464288	2.19	39.7	1.57e-09
2154883	2:66463757_66464820	2	66464288	-2.47	49.7	2.27e-11
2154885	2:66463881_66466420	2	66465150	-2.47	49.7	2.23e-11
2154886	2:66464643_66466618	2	66465630	2.23	43.3	3.34e-10
2154889	2:66464820_66466662	2	66465741	2.2	42	5.77e-10
2154891	2:66464820_66466662	2	66465741	-2.31	42.2	5.45e-10
2154892	2:66466420_66466677	2	66466548	2.41	50.2	1.83e-11
2154894	2:66466420_66466677	2	66466548	-2.35	43.2	3.44e-10
2154895	2:66466618_66466917	2	66466768	-2.35	43.2	3.44e-10
2154896	2:66466618_66466917	2	66466768	2.32	45.2	1.51e-10
2154899	2:66466662_66467318	2	66466990	2.3	43.9	2.58e-10
2154902	2:66466677_66467522	2	66467100	2.35	46.8	7.54e-11
2154905	2:66466917_66467591	2	66467254	2.39	46.9	7.32e-11
2154906	2:66467318_66467782	2	66467550	2.36	45.3	1.45e-10
2154910	2:66467522_66467939	2	66467730	2.36	45.3	1.45e-10
2154913	2:66467591_66467947	2	66467769	2.36	45.3	1.45e-10
2154917	2:66467782_66468271	2	66468026	2.36	45.3	1.45e-10
2154962	2:66470638_66470927	2	66470782	2.41	48.7	3.43e-11
2154966	2:66470651_66471011	2	66470831	2.41	48.7	3.43e-11
2154969	2:66470857_66471044	2	66470950	2.41	48.7	3.43e-11
2154972	2:66470927_66471048	2	66470988	2.41	48.7	3.43e-11
2154992	2:66471927_66472190	2	66472058	2.33	44.6	1.94e-10
2154995	2:66471944_66472437	2	66472190	2.33	44.6	1.94e-10
2154998	2:66472120_66472546	2	66472333	2.33	44.6	1.94e-10
2155001	2:66472190_66472569	2	66472380	2.33	44.6	1.94e-10
2155030	2:66473909_66474789	2	66474349	2.37	45	1.59e-10
2155034	2:66474078_66474850	2	66474464	2.37	45	1.59e-10
2155037	2:66474697_66475120	2	66474908	2.47	48.8	3.22e-11
2155040	2:66474789_66475264	2	66475026	2.48	48.7	3.46e-11
2155071	2:66476632_66477069	2	66476850	2.36	44.6	1.89e-10
2155075	2:66476758_66477283	2	66477020	2.36	44.1	2.42e-10
2155078	2:66476759_66477439	2	66477099	2.36	44.1	2.42e-10
2155081	2:66477069_66477455	2	66477262	2.36	44.1	2.42e-10
2155085	2:66477283_66477710	2	66477496	2.46	47.4	5.95e-11
2155088	2:66477439_66477772	2	66477606	2.46	48	4.57e-11
2155091	2:66477455_66477976	2	66477716	2.46	48	4.57e-11
2155094	2:66477710_66477989	2	66477850	2.46	48	4.57e-11
2155101	2:66477989_66478394	2	66478192	2.27	41.6	6.94e-10
2155104	2:66478202_66478622	2	66478412	2.27	41.6	6.94e-10
2155107	2:66478222_66478694	2	66478458	2.27	41.6	6.94e-10
2155124	2:66479986_66482133	2	66481060	2.22	40.1	1.32e-09
2155128	2:66480128_66482184	2	66481156	2.22	40.1	1.32e-09
2157096	2:66635350_66636395	2	66635872	3.95	40.7	1.01e-09
2157103	2:66635534_66636748	2	66636141	3.95	40.7	1.01e-09
2157107	2:66635978_66636794	2	66636386	3.95	40.7	1.01e-09
2157111	2:66636395_66636861	2	66636628	3.95	40.7	1.01e-09
2157139	2:66638159_66639520	2	66638840	4.22	46.6	8.16e-11
2157143	2:66638192_66639747	2	66638970	4.35	48	4.65e-11
2157148	2:66638349_66640063	2	66639206	4.33	48	4.46e-11
2157154	2:66639520_66641219	2	66640370	4.33	48	4.46e-11
2157176	2:66642540_66643370	2	66642955	4.04	44.9	1.69e-10
2157181	2:66642799_66643371	2	66643085	4.04	44.9	1.69e-10
2157187	2:66643285_66643732	2	66643508	4.04	44.9	1.69e-10
2157193	2:66643370_66644713	2	66644042	4.05	44.6	1.92e-10
2157198	2:66643371_66644790	2	66644080	3.98	40.6	1.07e-09
2157202	2:66643732_66644944	2	66644338	4.31	45.3	1.44e-10
2157206	2:66644713_66644979	2	66644846	4.32	45.4	1.34e-10
2173596	2:68179550_68184896	2	68182223	2.81	43.1	3.59e-10
2174412	2:68263171_68264274	2	68263722	-1.97	40.1	1.32e-09
2174421	2:68263757_68264497	2	68264127	-2.41	48.6	3.6e-11
2174427	2:68264274_68264778	2	68264526	-2.33	41.1	8.56e-10
2174431	2:68264276_68264979	2	68264628	-2.4	43	3.79e-10
2174443	2:68264778_68265562	2	68265170	-2.57	52	8.55e-12
2174444	2:68264778_68265562	2	68265170	2.3	46.6	8.05e-11
2174447	2:68264979_68265861	2	68265420	-2.74	70.1	6.44e-15
2174448	2:68264979_68265861	2	68265420	2.3	46.6	8.22e-11
2174451	2:68265348_68265925	2	68265636	-2.73	68.9	9.92e-15
2174452	2:68265348_68265925	2	68265636	2.3	46	1.07e-10
2174453	2:68265562_68265996	2	68265779	-2.77	71.9	3.14e-15
2174456	2:68265562_68265996	2	68265779	2.39	51.3	1.16e-11
2174457	2:68265861_68266300	2	68266080	-2.51	53.7	4.36e-12
2174461	2:68265861_68266300	2	68266080	2.39	51.3	1.16e-11
2174463	2:68265925_68266576	2	68266250	-2.51	53.7	4.36e-12
2174467	2:68265925_68266576	2	68266250	2.04	43.8	2.69e-10
2174470	2:68265996_68266637	2	68266316	-2.55	57.5	9.15e-13
2174472	2:68265996_68266637	2	68266316	2.04	44.5	2.04e-10
2174482	2:68266576_68266709	2	68266642	2.04	43.8	2.69e-10
2174495	2:68266709_68267727	2	68267218	-2.66	63.8	7.44e-14
2174501	2:68267336_68267752	2	68267544	-2.66	63.8	7.44e-14
2174505	2:68267591_68267810	2	68267700	-2.7	68.8	1.07e-14
2174509	2:68267727_68267954	2	68267840	-2.7	70.1	6.27e-15
2174511	2:68267727_68267954	2	68267840	2.33	48.5	3.63e-11
2174512	2:68267752_68268605	2	68268178	-2.58	55.3	2.22e-12
2174515	2:68267752_68268605	2	68268178	2.33	48.5	3.63e-11
2174517	2:68267810_68268692	2	68268251	-2.58	55.4	2.17e-12
2174520	2:68267810_68268692	2	68268251	2.33	48.5	3.63e-11
2174522	2:68267954_68269035	2	68268494	-2.59	56	1.68e-12
2174524	2:68267954_68269035	2	68268494	2.37	51.9	9.16e-12
2174526	2:68268605_68269233	2	68268919	-2.52	51.4	1.11e-11
2174529	2:68268692_68270185	2	68269438	-2.47	49.7	2.26e-11
2174531	2:68268692_68270185	2	68269438	2.33	48.5	3.63e-11
2174535	2:68269035_68270426	2	68269730	2.33	48.5	3.63e-11
2174537	2:68269233_68270935	2	68270084	-2.51	52.8	6.12e-12
2174540	2:68269233_68270935	2	68270084	2.33	48.5	3.63e-11
2174542	2:68270185_68271582	2	68270884	-2.72	74.6	1.16e-15
2174545	2:68270185_68271582	2	68270884	2.33	48.5	3.63e-11
2174548	2:68270426_68271732	2	68271079	-3.37	50.6	1.54e-11
2174551	2:68270426_68271732	2	68271079	2.33	48.5	3.63e-11
2174556	2:68270935_68271887	2	68271411	2.33	50.4	1.67e-11
2174561	2:68271582_68272815	2	68272198	2.33	50.4	1.67e-11
2226258	2:72497962_72498695	2	72498328	3.24	42.7	4.37e-10
2226263	2:72498486_72499955	2	72499220	3.23	42.4	4.95e-10
2252357	2:74993956_74994362	2	74994159	-2.23	48.9	3.12e-11
2253070	2:75068715_75071344	2	75070030	-2.61	43.1	3.57e-10
2253579	2:75102022_75103185	2	75102604	-2.74	47.2	6.39e-11
2253584	2:75102572_75103272	2	75102922	-2.74	47.2	6.39e-11
2253586	2:75102938_75103404	2	75103171	3.15	41.1	8.59e-10
2253587	2:75102938_75103404	2	75103171	-2.67	44.5	1.98e-10
2253589	2:75103185_75103446	2	75103316	3.15	41.1	8.59e-10
2253590	2:75103185_75103446	2	75103316	-2.67	44.5	1.98e-10
2253592	2:75103272_75103730	2	75103501	3.15	41.1	8.59e-10
2253593	2:75103272_75103730	2	75103501	-2.67	44.5	1.98e-10
2253614	2:75104183_75104644	2	75104414	-2.67	44.5	1.98e-10
2253617	2:75104268_75104737	2	75104502	-2.67	44.5	1.98e-10
2253620	2:75104380_75105079	2	75104730	-2.67	44.5	1.98e-10
2253649	2:75109388_75110512	2	75109950	-2.62	41.2	8.25e-10
2253651	2:75110364_75110972	2	75110668	-2.7	44	2.43e-10
2253653	2:75110367_75111266	2	75110816	2.67	42.9	4.03e-10
2274567	2:76619967_76620931	2	76620449	4.41	52.9	5.96e-12
2274571	2:76620817_76621057	2	76620937	4.61	61.9	1.55e-13
2274576	2:76620890_76621266	2	76621078	4.51	56.2	1.56e-12
2274580	2:76620931_76621691	2	76621311	4.61	61.9	1.55e-13
2274716	2:76625945_76626686	2	76626316	3.21	55.2	2.3e-12
2274719	2:76626016_76627036	2	76626526	3.27	57.8	8.04e-13
2274722	2:76626486_76627354	2	76626920	3.27	57.8	8.04e-13
2274745	2:76627693_76628887	2	76628290	3.4	56.5	1.37e-12
2274749	2:76627713_76629143	2	76628428	2.94	43.5	3.01e-10
2274753	2:76627797_76629464	2	76628630	2.97	45	1.62e-10
2275134	2:76643436_76643754	2	76643595	2.86	42.7	4.33e-10
2275150	2:76643754_76643815	2	76643784	2.87	43.3	3.34e-10
2275154	2:76643780_76643835	2	76643808	2.8	42.5	4.82e-10
2275392	2:76650049_76650799	2	76650424	4.52	45.9	1.12e-10
2275399	2:76650601_76650829	2	76650715	4.5	44.3	2.24e-10
2275410	2:76650799_76650859	2	76650829	4.52	44.2	2.27e-10
2275437	2:76650913_76651455	2	76651184	4.5	45.8	1.17e-10
2280517	2:76888244_76889990	2	76889117	3.97	39.7	1.59e-09
2280522	2:76889367_76890068	2	76889718	3.93	40.1	1.32e-09
2280525	2:76889634_76890216	2	76889925	3.93	40.1	1.32e-09
2280528	2:76889990_76890236	2	76890113	3.93	40.1	1.32e-09
2280532	2:76890068_76890310	2	76890189	3.77	40.1	1.29e-09
2280535	2:76890216_76890369	2	76890292	3.77	40.1	1.29e-09
2280748	2:76904915_76905068	2	76904992	-3.85	43.8	2.67e-10
2280752	2:76904978_76905614	2	76905296	-3.85	43.8	2.67e-10
2280756	2:76905032_76905697	2	76905364	-3.85	43.8	2.67e-10
2280760	2:76905068_76905894	2	76905481	-3.85	43.8	2.67e-10
2284773	2:77251241_77251615	2	77251428	-2.25	45.9	1.1e-10
2320329	2:79697647_79697770	2	79697708	3.98	39.7	1.58e-09
2322731	2:79771454_79771770	2	79771612	3.27	41	9.04e-10
2322734	2:79771532_79771829	2	79771680	3.27	41	9.04e-10
2322900	2:79776685_79777065	2	79776875	3.38	44.2	2.3e-10
2437667	2:84554202_84556803	2	84555502	-3.26	45.3	1.43e-10
2437673	2:84554655_84556805	2	84555730	-3.27	45.3	1.43e-10
2464373	3:2679820_2681992	3	2680906	-4.46	39.6	1.62e-09
2464434	3:2688223_2688841	3	2688532	-4.8	51.3	1.17e-11
2464439	3:2688302_2689196	3	2688749	-4.8	51.3	1.17e-11
2464442	3:2688639_2689684	3	2689162	-4.85	49.2	2.73e-11
2464488	3:2694787_2696331	3	2695559	-2.17	41.7	6.73e-10
2464491	3:2695021_2696350	3	2695686	-2.17	41.7	6.73e-10
2464494	3:2695880_2696406	3	2696143	-2.17	41.7	6.73e-10
2464497	3:2696331_2696424	3	2696378	-2.17	41.7	6.73e-10
2464587	3:2707175_2707739	3	2707457	-2.12	40.4	1.16e-09
2464697	3:2730801_2732038	3	2731420	-3.44	48.1	4.42e-11
2464702	3:2731206_2732079	3	2731642	-3.5	45.8	1.14e-10
2464710	3:2731418_2734851	3	2733134	-3.9	45.5	1.3e-10
2464856	3:2758802_2760675	3	2759738	-2.15	40.7	1.02e-09
2464941	3:2774242_2775311	3	2774776	-2.14	40.4	1.14e-09
2464944	3:2774478_2775523	3	2775000	-2.21	44.7	1.84e-10
2465351	3:2822931_2823315	3	2823123	-4.02	51.5	1.08e-11
2465356	3:2823140_2823706	3	2823423	-4.02	51.5	1.08e-11
2465360	3:2823191_2824314	3	2823752	-4	49.5	2.39e-11
2465366	3:2823315_2824342	3	2823828	-4.01	50.5	1.6e-11
2465403	3:2824770_2825207	3	2824988	-3.79	40	1.36e-09
2465670	3:2836641_2837793	3	2837217	-5.11	53.5	4.78e-12
2502000	3:7257408_7259048	3	7258228	5.1	46.1	1.02e-10
2502007	3:7258214_7260425	3	7259320	5.62	58.2	6.85e-13
2502012	3:7258243_7260776	3	7259510	5.62	58.2	6.85e-13
2502017	3:7259048_7263092	3	7261070	5.62	58.2	6.85e-13
2511624	3:8331109_8331414	3	8331262	3.27	45.1	1.52e-10
2511627	3:8331177_8331556	3	8331366	3.27	45.1	1.52e-10
2512297	3:8397954_8398781	3	8398368	-4.02	45.8	1.15e-10
2535966	3:10405035_10406444	3	10405740	2.35	44.9	1.66e-10
2537706	3:10539420_10541353	3	10540386	-2.94	45.3	1.39e-10
2537712	3:10539815_10541887	3	10540851	-2.94	45.3	1.4e-10
2537717	3:10539996_10541940	3	10540968	-2.93	44.9	1.71e-10
2537721	3:10541353_10544361	3	10542857	-2.93	44.9	1.71e-10
2537748	3:10545912_10547090	3	10546501	-2.98	46.8	7.51e-11
2537754	3:10546123_10547409	3	10546766	-2.98	46.8	7.6e-11
2537759	3:10546507_10548110	3	10547308	-2.99	47.7	5.15e-11
2537760	3:10546507_10548110	3	10547308	2.41	40.6	1.06e-09
2537763	3:10547090_10548664	3	10547877	-2.99	47.7	5.15e-11
2537764	3:10547090_10548664	3	10547877	2.41	40.6	1.06e-09
2538363	3:10596741_10597977	3	10597359	-2.46	52.3	7.51e-12
2538373	3:10597977_10599112	3	10598544	-2.45	53.6	4.55e-12
2538376	3:10598187_10599353	3	10598770	-2.45	53.6	4.55e-12
2538379	3:10598202_10599406	3	10598804	-2.45	53.6	4.55e-12
2538382	3:10599112_10599776	3	10599444	-2.41	52.3	7.56e-12
2538455	3:10601713_10602349	3	10602031	-2.24	40.3	1.23e-09
2538458	3:10602054_10602459	3	10602256	-2.24	40.3	1.23e-09
2538461	3:10602256_10602472	3	10602364	-2.24	40.3	1.23e-09
2538464	3:10602349_10602474	3	10602412	-2.29	41.3	7.75e-10
2538467	3:10602459_10602687	3	10602573	-2.32	47.6	5.47e-11
2538470	3:10602472_10603031	3	10602752	-2.37	49.1	2.87e-11
2538473	3:10602474_10603054	3	10602764	-2.37	49	2.99e-11
2538476	3:10602687_10603324	3	10603006	-2.37	49	2.99e-11
2544327	3:10917377_10917776	3	10917576	2.38	40.2	1.24e-09
2544330	3:10917609_10917829	3	10917719	2.38	40.2	1.24e-09
2544333	3:10917644_10918248	3	10917946	2.39	40.4	1.14e-09
2608819	3:16747985_16750225	3	16749105	-4.66	43.3	3.34e-10
2608824	3:16748544_16750356	3	16749450	-4.66	43.3	3.34e-10
2608828	3:16749935_16750795	3	16750365	-4.63	43.8	2.65e-10
2608832	3:16750225_16750881	3	16750553	-4.65	44	2.48e-10
2617996	3:17872051_17873098	3	17872574	-3.12	46.2	9.82e-11
2618002	3:17873062_17873290	3	17873176	-3.12	46.2	9.82e-11
2618006	3:17873064_17873387	3	17873226	-3.15	46.9	7.1e-11
2618011	3:17873098_17873447	3	17873272	3.15	47.1	6.61e-11
2618015	3:17873290_17873448	3	17873369	3.15	47.1	6.61e-11
2618034	3:17873514_17874754	3	17874134	-3.15	47.1	6.61e-11
2685927	3:25443878_25444600	3	25444239	-2.1	40.3	1.23e-09
2685930	3:25444571_25444841	3	25444706	-2.1	40.5	1.11e-09
2685936	3:25444600_25444929	3	25444764	-2.1	40.3	1.23e-09
2685974	3:25445846_25446333	3	25446090	2.22	45.7	1.21e-10
2685997	3:25447622_25448691	3	25448156	-2.21	45.5	1.33e-10
2686000	3:25448231_25448786	3	25448508	-2.21	45.5	1.33e-10
2686004	3:25448555_25448930	3	25448742	-2.23	46	1.04e-10
2686007	3:25448691_25449284	3	25448988	-2.15	41.1	8.45e-10
2686042	3:25451052_25453681	3	25452366	2.15	41.5	7.22e-10
2686046	3:25451754_25453952	3	25452853	2.15	41.5	7.22e-10
2686050	3:25453164_25453992	3	25453578	2.14	41.2	8.15e-10
2686054	3:25453681_25454041	3	25453861	2.15	40.9	9.45e-10
2686226	3:25463236_25463431	3	25463334	2.16	39.9	1.41e-09
2688161	3:25604527_25607895	3	25606211	-4.94	40.4	1.18e-09
2694910	3:26316333_26318728	3	26317530	-4.96	44.5	1.98e-10
2694916	3:26317883_26318746	3	26318314	-4.85	42.8	4.14e-10
2694980	3:26325199_26328078	3	26326638	-4.69	40.4	1.15e-09
2694984	3:26325203_26328218	3	26326710	-4.69	40.4	1.15e-09
2694988	3:26325268_26330848	3	26328058	-4.69	40.4	1.15e-09
2695011	3:26333172_26340024	3	26336598	-4.64	40.7	1.01e-09
2695015	3:26334528_26340245	3	26337386	-4.65	40.8	9.83e-10
2695020	3:26337609_26340812	3	26339210	-4.96	44.5	1.99e-10
2695026	3:26340024_26343219	3	26341622	-4.95	44.2	2.23e-10
2695206	3:26399104_26405543	3	26402324	-4.84	40.1	1.35e-09
2695755	3:26519083_26521811	3	26520447	-4.15	39.6	1.63e-09
2695955	3:26550298_26551189	3	26550744	-6.74	45.3	1.45e-10
2752098	3:31275315_31275323	3	31275319	-3.23	45.5	1.28e-10
2753754	3:31312176_31312321	3	31312248	-3.12	41.7	6.69e-10
2760012	3:31414916_31415630	3	31415273	-2.73	39.7	1.59e-09
2760020	3:31415362_31416158	3	31415760	-2.73	39.7	1.59e-09
2760025	3:31415630_31416335	3	31415982	-2.73	39.7	1.59e-09
2760078	3:31417598_31417878	3	31417738	-2.85	41.9	6.03e-10
2760711	3:31444954_31445093	3	31445024	-2.74	39.7	1.54e-09
2833715	3:37649894_37650508	3	37650201	-3.04	44.7	1.84e-10
2833720	3:37650010_37651016	3	37650513	-3.04	44.7	1.84e-10
2833725	3:37650270_37652938	3	37651604	-3.04	44.7	1.84e-10
2833731	3:37650508_37653168	3	37651838	-3.04	44.7	1.84e-10
2833737	3:37652938_37655417	3	37654178	-4.17	61	2.25e-13
2833743	3:37653168_37655542	3	37654355	-4.21	62.8	1.11e-13
2833749	3:37654149_37656440	3	37655294	-4.21	62.8	1.12e-13
2833754	3:37655417_37656720	3	37656068	-4.32	65.7	3.53e-14
2833795	3:37660960_37661464	3	37661212	-2.82	42.7	4.33e-10
2833801	3:37660971_37662267	3	37661619	-2.83	42.8	4.13e-10
2833804	3:37661346_37662446	3	37661896	-2.93	45	1.65e-10
2833810	3:37661464_37662695	3	37662080	-2.78	40.2	1.26e-09
2833928	3:37679076_37679992	3	37679534	-2.45	44.9	1.72e-10
2833933	3:37679567_37680116	3	37679842	-2.41	40.5	1.12e-09
2834106	3:37700090_37700520	3	37700305	-3.95	48.8	3.19e-11
2834111	3:37700166_37700784	3	37700475	-3.95	48.9	3.17e-11
2834115	3:37700277_37701078	3	37700678	-4.04	56.4	1.42e-12
2834120	3:37700520_37701158	3	37700839	-3.95	54.7	2.83e-12
2835147	3:37753331_37754067	3	37753699	-2.89	44.7	1.83e-10
2835153	3:37753802_37754082	3	37753942	-2.89	44.7	1.83e-10
2835159	3:37753992_37754451	3	37754222	-2.9	44.7	1.81e-10
2835164	3:37754067_37754815	3	37754441	-2.93	45.3	1.4e-10
2835219	3:37758620_37759258	3	37758939	-3.64	55.3	2.2e-12
2835225	3:37758664_37759260	3	37758962	-3.58	53.9	3.94e-12
2835231	3:37759130_37759408	3	37759269	-3.63	55	2.54e-12
2835237	3:37759258_37759655	3	37759456	-3.58	53.9	3.94e-12
2835389	3:37765038_37765382	3	37765210	-3.52	51.3	1.14e-11
2835395	3:37765342_37765680	3	37765511	-3.52	51.3	1.14e-11
2835398	3:37765346_37766797	3	37766072	-3.41	47.3	6e-11
2835404	3:37765382_37766872	3	37766127	-3.41	47.3	6.02e-11
2835732	3:37780059_37780323	3	37780191	-3.06	40.3	1.19e-09
2835737	3:37780160_37780408	3	37780284	-3.06	40.3	1.19e-09
2835889	3:37788080_37789125	3	37788602	-3.9	44	2.52e-10
2835895	3:37788875_37789205	3	37789040	-3.9	44	2.52e-10
2835901	3:37788879_37789270	3	37789074	-3.9	44	2.52e-10
2835907	3:37789125_37789401	3	37789263	-3.9	44	2.52e-10
2840023	3:38078762_38079204	3	38078983	2.71	45.3	1.43e-10
2840029	3:38078921_38079469	3	38079195	2.71	45.3	1.42e-10
2840034	3:38078977_38079478	3	38079228	2.71	45.5	1.32e-10
2840038	3:38079204_38079481	3	38079342	2.65	42.7	4.24e-10
2840053	3:38079906_38080153	3	38080030	2.68	41.9	6.18e-10
2840059	3:38079913_38080187	3	38080050	2.68	41.8	6.38e-10
2840067	3:38080079_38081194	3	38080636	2.68	41.8	6.38e-10
2840075	3:38080153_38081271	3	38080712	2.68	41.8	6.38e-10
2844387	3:38458841_38460807	3	38459824	-3.01	40.2	1.25e-09
2844391	3:38460056_38461194	3	38460625	-3.01	40.2	1.25e-09
2844396	3:38460618_38461895	3	38461256	-3.01	40.2	1.25e-09
2844401	3:38460807_38462039	3	38461423	-3.01	40.4	1.18e-09
2870664	3:42019842_42021861	3	42020852	-2.86	47.2	6.49e-11
2892293	3:44619249_44621652	3	44620450	2.63	48.8	3.31e-11
2892297	3:44620351_44621707	3	44621029	2.63	48.8	3.31e-11
2892300	3:44621423_44622145	3	44621784	2.69	57.6	8.69e-13
2892305	3:44621652_44622946	3	44622299	2.73	55.3	2.23e-12
2892309	3:44621707_44623017	3	44622362	2.72	55.6	2.02e-12
2892313	3:44622145_44623261	3	44622703	2.79	59.6	3.92e-13
2892317	3:44622946_44623835	3	44623390	2.67	54.6	3e-12
2892321	3:44623017_44623924	3	44623470	2.64	57.2	1.05e-12
2892324	3:44623261_44623953	3	44623607	2.48	48.5	3.66e-11
2892328	3:44623835_44624427	3	44624131	2.48	48.3	4.07e-11
2892332	3:44623924_44624452	3	44624188	2.56	52.1	8.39e-12
2892335	3:44623953_44624472	3	44624212	2.7	58.9	5.21e-13
2892338	3:44624427_44624477	3	44624452	2.66	57.3	1e-12
2892341	3:44624452_44624494	3	44624473	2.63	56.2	1.52e-12
2892344	3:44624472_44624559	3	44624516	2.6	53.8	4.14e-12
2892347	3:44624477_44624722	3	44624600	2.63	54.8	2.77e-12
2892350	3:44624494_44625004	3	44624749	2.66	57.3	1e-12
2892353	3:44624559_44625450	3	44625004	2.66	57.3	1e-12
2892357	3:44624722_44625763	3	44625242	2.56	52.1	8.39e-12
2892361	3:44625004_44626165	3	44625584	2.56	52.1	8.39e-12
2892365	3:44625450_44626399	3	44625924	2.38	43.6	2.9e-10
2892369	3:44625763_44626597	3	44626180	2.38	43.6	2.9e-10
2892373	3:44626165_44626764	3	44626464	2.38	43.6	2.9e-10
2892377	3:44626399_44627054	3	44626726	2.38	43.6	2.9e-10
2892381	3:44626597_44627393	3	44626995	2.46	42.4	4.89e-10
2892385	3:44626764_44627435	3	44627100	2.46	42.4	4.89e-10
2892389	3:44627054_44627436	3	44627245	2.46	42.4	4.89e-10
2892393	3:44627393_44627627	3	44627510	2.46	42.4	4.89e-10
2892397	3:44627435_44628893	3	44628164	2.37	40.2	1.26e-09
2892402	3:44627436_44629021	3	44628228	2.6	49.8	2.13e-11
2892406	3:44627627_44629168	3	44628398	2.6	49.8	2.13e-11
2892408	3:44628893_44629174	3	44629034	-2.56	52.1	8.39e-12
2892409	3:44628893_44629174	3	44629034	2.6	49.8	2.13e-11
2892410	3:44629021_44629323	3	44629172	-2.6	49.8	2.13e-11
2892411	3:44629021_44629323	3	44629172	2.6	49.8	2.13e-11
2892413	3:44629168_44629369	3	44629268	-2.6	49.8	2.13e-11
2892414	3:44629168_44629369	3	44629268	2.12	41.3	7.84e-10
2892415	3:44629174_44629512	3	44629343	-2.6	49.8	2.13e-11
2892417	3:44629174_44629512	3	44629343	2.12	41.3	7.84e-10
2892418	3:44629323_44629532	3	44629428	-2.6	49.8	2.13e-11
2892420	3:44629323_44629532	3	44629428	2.12	41.3	7.84e-10
2892421	3:44629369_44629707	3	44629538	-2.6	49.8	2.13e-11
2892423	3:44629369_44629707	3	44629538	2.11	40.9	9.16e-10
2892424	3:44629512_44630199	3	44629856	-2.6	49.8	2.13e-11
2892425	3:44629512_44630199	3	44629856	2.6	49.4	2.5e-11
2892428	3:44629532_44630259	3	44629896	2.6	49.4	2.5e-11
2892449	3:44630965_44632494	3	44631730	2.74	58.6	5.83e-13
2892453	3:44631436_44632824	3	44632130	2.77	59.4	4.33e-13
2892457	3:44631577_44632949	3	44632263	2.73	54.9	2.6e-12
2892458	3:44632494_44633035	3	44632764	-2.74	58.6	5.83e-13
2892460	3:44632494_44633035	3	44632764	2.73	54.9	2.6e-12
2892461	3:44632824_44633416	3	44633120	-2.68	55.6	2e-12
2892463	3:44632824_44633416	3	44633120	2.73	54.7	2.91e-12
2892464	3:44632949_44633417	3	44633183	-2.68	55.6	2e-12
2892466	3:44632949_44633417	3	44633183	2.73	54.7	2.91e-12
2892467	3:44633035_44633463	3	44633249	-2.68	55.6	2e-12
2892469	3:44633035_44633463	3	44633249	2.73	54.7	2.91e-12
2892471	3:44633416_44633807	3	44633612	-2.67	55.5	2.04e-12
2892472	3:44633416_44633807	3	44633612	2.77	58.9	5.37e-13
2892476	3:44633417_44634066	3	44633742	2.77	59.4	4.33e-13
2892481	3:44633463_44634188	3	44633826	2.73	54.9	2.6e-12
2892485	3:44633807_44634254	3	44634030	2.73	54.9	2.6e-12
2892488	3:44634066_44634470	3	44634268	2.73	54.9	2.6e-12
2892491	3:44634188_44634640	3	44634414	2.73	54.9	2.6e-12
2892494	3:44634254_44634647	3	44634450	2.73	54.9	2.6e-12
2892497	3:44634470_44634663	3	44634566	2.73	54.9	2.6e-12
2892498	3:44634640_44634707	3	44634674	-2.73	54.9	2.6e-12
2892499	3:44634640_44634707	3	44634674	2.73	54.9	2.6e-12
2892500	3:44634647_44634772	3	44634710	-2.68	53.1	5.39e-12
2892501	3:44634647_44634772	3	44634710	2.73	54.9	2.6e-12
2892502	3:44634663_44634870	3	44634766	-2.68	53.1	5.39e-12
2892503	3:44634663_44634870	3	44634766	2.73	54.9	2.6e-12
2892504	3:44634707_44634909	3	44634808	-2.68	53.1	5.39e-12
2892505	3:44634707_44634909	3	44634808	2.73	54.9	2.6e-12
2892506	3:44634772_44635079	3	44634926	-2.68	53.1	5.39e-12
2892507	3:44634772_44635079	3	44634926	2.73	54.9	2.6e-12
2892509	3:44634870_44635824	3	44635347	-2.29	41.8	6.44e-10
2892510	3:44634870_44635824	3	44635347	2.73	54.9	2.6e-12
2892514	3:44634909_44635868	3	44635388	2.73	54.9	2.6e-12
2892518	3:44635079_44635954	3	44635516	2.73	54.9	2.6e-12
2892522	3:44635824_44636098	3	44635961	2.73	54.9	2.6e-12
2892526	3:44635868_44636245	3	44636056	2.73	54.9	2.6e-12
2892530	3:44635954_44636571	3	44636262	2.73	54.9	2.6e-12
2892535	3:44636098_44636957	3	44636528	2.75	55.4	2.14e-12
2892540	3:44636571_44638009	3	44637290	-2.53	49.7	2.26e-11
2892543	3:44636571_44638009	3	44637290	2.69	55.2	2.3e-12
2892545	3:44636957_44638128	3	44637542	-2.53	49.7	2.26e-11
2892546	3:44636957_44638128	3	44637542	2.68	52.8	6.13e-12
2892550	3:44637973_44638132	3	44638052	2.68	52.8	6.13e-12
2892554	3:44638009_44638429	3	44638219	2.64	51.4	1.12e-11
2892558	3:44638128_44638861	3	44638494	2.6	50	1.94e-11
2892562	3:44638132_44639363	3	44638748	2.76	58.2	6.81e-13
2892566	3:44638429_44639365	3	44638897	2.85	61.5	1.85e-13
2892571	3:44638861_44639733	3	44639297	2.68	52	8.53e-12
2892576	3:44639363_44640034	3	44639698	2.68	52	8.53e-12
2892581	3:44639365_44641277	3	44640321	2.68	52	8.74e-12
2892592	3:44640034_44642312	3	44641173	2.46	43.3	3.28e-10
2892597	3:44641277_44642386	3	44641832	2.46	43.3	3.26e-10
2897177	3:44939761_44944370	3	44942066	4.92	39.6	1.67e-09
2897180	3:44939761_44944370	3	44942066	-2.47	44.2	2.25e-10
2897182	3:44941406_44944386	3	44942896	4.84	41	9.07e-10
2897184	3:44941406_44944386	3	44942896	-1.96	41	8.96e-10
2897187	3:44942044_44945350	3	44943697	4.84	41	9.07e-10
2897189	3:44942044_44945350	3	44943697	-1.96	41	8.87e-10
2897193	3:44944370_44945689	3	44945030	4.84	41	9.07e-10
2907286	3:45675854_45677451	3	45676652	4.89	41.5	7.17e-10
2907293	3:45676393_45677894	3	45677144	4.8	41.2	8.26e-10
2918257	3:46729907_46733776	3	46731842	5.65	41	9.06e-10
2918263	3:46731476_46733797	3	46732636	5.65	41	9.06e-10
2918269	3:46732183_46734917	3	46733550	5.65	41	9.06e-10
2922377	3:47079813_47085787	3	47082800	3.58	44	2.51e-10
2922381	3:47085581_47086094	3	47085838	3.71	42.4	4.81e-10
2922612	3:47127905_47132892	3	47130398	5.12	62.1	1.42e-13
2922616	3:47128905_47134935	3	47131920	5.12	62.1	1.42e-13
2922621	3:47131676_47136018	3	47133847	5.12	62.1	1.42e-13
2922624	3:47132892_47136255	3	47134574	5.12	62.1	1.42e-13
2922856	3:47217818_47226304	3	47222061	4.09	45.4	1.37e-10
2922863	3:47218114_47229452	3	47223783	4.09	45.4	1.37e-10
2922868	3:47222742_47230233	3	47226488	4.09	45.4	1.37e-10
2965447	3:50226371_50227962	3	50227166	5.26	45.6	1.26e-10
2965452	3:50226940_50228680	3	50227810	5.26	45.6	1.26e-10
3038767	3:56854775_56857639	3	56856207	15.6	48.6	3.59e-11
3038771	3:56855074_56858060	3	56856567	15.6	48.6	3.59e-11
3038778	3:56855438_56859637	3	56857538	15.6	48.6	3.59e-11
3038783	3:56857639_56859995	3	56858817	15.6	48.6	3.59e-11
3046271	3:57332901_57333525	3	57333213	4.87	41	9.1e-10
3056323	3:57916675_57916893	3	57916784	-3.15	47.3	6.18e-11
3056326	3:57916853_57916936	3	57916894	-3.15	47.3	6.18e-11
3056329	3:57916892_57917048	3	57916970	-3.15	47.3	6.18e-11
3056332	3:57916893_57917093	3	57916993	-3.15	47.3	6.18e-11
3056396	3:57918836_57919611	3	57919224	-3.01	42.7	4.24e-10
3076718	3:59302573_59303487	3	59303030	-3.62	47.5	5.6e-11
3076724	3:59302919_59303704	3	59303312	-3.57	46	1.04e-10
3076731	3:59303277_59303846	3	59303562	-3.58	46.4	9.1e-11
3076734	3:59303487_59303958	3	59303722	-3.62	47.5	5.6e-11
3076740	3:59303704_59304227	3	59303966	-3.62	47.5	5.6e-11
3076746	3:59303846_59304349	3	59304098	-3.62	47.5	5.6e-11
3076751	3:59303958_59304386	3	59304172	-3.62	47.5	5.6e-11
3076757	3:59304349_59304976	3	59304662	-3.62	47.5	5.6e-11
3076763	3:59304386_59305154	3	59304770	-3.62	47.5	5.6e-11
3076766	3:59304957_59305155	3	59305056	-3.62	47.5	5.6e-11
3076769	3:59304976_59305204	3	59305090	-3.62	47.5	5.6e-11
3076826	3:59306380_59306472	3	59306426	-3.34	40.7	1.02e-09
3076830	3:59306404_59306488	3	59306446	-3.42	42.4	4.84e-10
3076834	3:59306459_59306492	3	59306476	-3.29	41.1	8.59e-10
3076836	3:59306472_59306541	3	59306506	-3.48	45.9	1.12e-10
3076931	3:59311494_59312346	3	59311920	-3.61	46.8	7.41e-11
3076936	3:59311811_59312423	3	59312117	-3.62	47.5	5.6e-11
3076942	3:59312176_59313135	3	59312656	-3.62	47.5	5.6e-11
3076948	3:59312346_59313502	3	59312924	-3.62	47.5	5.6e-11
3078602	3:59393139_59393386	3	59393262	15.9	49.5	2.47e-11
3078607	3:59393242_59393648	3	59393445	15.9	49.5	2.47e-11
3078613	3:59393312_59394122	3	59393717	15.9	49.5	2.47e-11
3078618	3:59393386_59394157	3	59393772	15.9	49.5	2.47e-11
3078702	3:59396626_59397034	3	59396830	15.9	49.5	2.47e-11
3078708	3:59396642_59397135	3	59396888	15.9	49.5	2.47e-11
3078713	3:59396824_59397161	3	59396992	15.9	49.5	2.47e-11
3078718	3:59397034_59397386	3	59397210	15.9	49.5	2.47e-11
3079165	3:59412680_59412838	3	59412759	15.8	48.9	3.22e-11
3079171	3:59412699_59412850	3	59412774	15.9	49.5	2.47e-11
3079175	3:59412830_59412861	3	59412846	15.9	49.5	2.47e-11
3079519	3:59426030_59427023	3	59426526	15.9	49.5	2.47e-11
3079524	3:59426500_59427926	3	59427213	15.9	49.5	2.47e-11
3079529	3:59426792_59428434	3	59427613	15.9	49.5	2.47e-11
3079532	3:59427023_59428450	3	59427736	15.8	48.6	3.69e-11
3079537	3:59427926_59429303	3	59428614	15.8	48.6	3.69e-11
3079539	3:59428434_59429326	3	59428880	15.8	48.6	3.69e-11
3079543	3:59428450_59429465	3	59428958	15.8	49.1	2.91e-11
3079547	3:59429303_59429474	3	59429388	15.8	49.1	2.91e-11
3079553	3:59429326_59430615	3	59429970	15.9	49.5	2.47e-11
3079590	3:59433332_59434006	3	59433669	15.9	49.5	2.47e-11
3079593	3:59433552_59434149	3	59433850	15.9	49.5	2.47e-11
3079597	3:59433724_59434418	3	59434071	15.9	49.5	2.47e-11
3079601	3:59434006_59434634	3	59434320	15.9	49.5	2.47e-11
3079700	3:59436834_59437025	3	59436930	16	49.7	2.25e-11
3079705	3:59436985_59437187	3	59437086	16	49.7	2.25e-11
3079709	3:59437011_59437278	3	59437144	15.9	49.5	2.47e-11
3079714	3:59437025_59437390	3	59437208	15.1	44	2.51e-10
3079783	3:59437994_59438234	3	59438114	15.1	44.7	1.82e-10
3080104	3:59442171_59442349	3	59442260	14.2	43.2	3.54e-10
3080127	3:59442627_59442748	3	59442688	15.9	55.9	1.74e-12
3080130	3:59442645_59442766	3	59442706	15.9	49.5	2.47e-11
3080144	3:59442766_59442927	3	59442846	15.8	48.8	3.31e-11
3080188	3:59443143_59443244	3	59443194	15.9	49.5	2.47e-11
3080193	3:59443203_59443250	3	59443226	15.9	49.5	2.47e-11
3080198	3:59443234_59443316	3	59443275	15.9	49.5	2.47e-11
3080202	3:59443244_59443340	3	59443292	15.8	48.8	3.29e-11
3080207	3:59443250_59443629	3	59443440	15.8	48.8	3.29e-11
3080212	3:59443316_59443656	3	59443486	15.8	49.1	2.91e-11
3080216	3:59443340_59443662	3	59443501	15.5	46.1	9.96e-11
3080224	3:59443662_59443957	3	59443810	15.9	49.5	2.47e-11
3080228	3:59443711_59443991	3	59443851	15.9	49.5	2.47e-11
3080235	3:59443957_59444067	3	59444012	15.9	49.5	2.47e-11
3080237	3:59443991_59444087	3	59444039	15.9	49.5	2.47e-11
3080240	3:59443996_59444088	3	59444042	15.9	49.5	2.47e-11
3080243	3:59444067_59444096	3	59444082	15.9	49.5	2.47e-11
3080247	3:59444087_59444114	3	59444100	15.9	49.5	2.47e-11
3080250	3:59444088_59444316	3	59444202	15.9	49.5	2.47e-11
3080254	3:59444096_59444365	3	59444230	15.9	49.5	2.47e-11
3080258	3:59444114_59444624	3	59444369	15.9	49.5	2.47e-11
3080263	3:59444316_59444792	3	59444554	15.9	49.5	2.47e-11
3080268	3:59444365_59444843	3	59444604	15.9	49.5	2.47e-11
3080272	3:59444624_59444982	3	59444803	15.9	49.5	2.47e-11
3080279	3:59444843_59445377	3	59445110	15.9	49.5	2.47e-11
3080285	3:59444982_59445484	3	59445233	15.9	49.5	2.47e-11
3080290	3:59445141_59445531	3	59445336	15.9	49.5	2.47e-11
3080295	3:59445377_59445747	3	59445562	15.9	49.5	2.47e-11
3082242	3:59556463_59557329	3	59556896	15.6	49.6	2.3e-11
3082248	3:59556684_59557351	3	59557018	15.6	49.5	2.46e-11
3083305	3:59615356_59616777	3	59616066	4.98	47.3	6.13e-11
3083313	3:59615760_59616857	3	59616308	4.98	47.3	6.13e-11
3083319	3:59615980_59617401	3	59616690	4.98	47.3	6.13e-11
3083324	3:59616777_59617405	3	59617091	4.98	47.1	6.77e-11
3084388	3:59659238_59659680	3	59659459	17.6	44.4	2.05e-10
3084397	3:59659370_59659795	3	59659582	18.5	39.8	1.49e-09
3113381	3:61045583_61046268	3	61045926	3.27	43.9	2.53e-10
3113387	3:61045664_61046301	3	61045982	3.27	43.9	2.53e-10
3113514	3:61052732_61053907	3	61053320	3.65	51.9	9.12e-12
3113526	3:61053293_61054114	3	61053704	3.15	45.1	1.53e-10
3122598	3:62457427_62458191	3	62457809	19	46.4	9.12e-11
3127265	3:62763704_62764015	3	62763860	7.73	42.8	4.04e-10
3127270	3:62763922_62764017	3	62763970	7.73	42.8	4.04e-10
3127277	3:62763988_62764121	3	62764054	7.73	42.8	4.04e-10
3127281	3:62764015_62764137	3	62764076	7.72	42.5	4.77e-10
3131680	3:63095896_63097505	3	63096700	14.3	57.3	9.92e-13
3139691	3:63980796_63981113	3	63980954	19.1	42.1	5.6e-10
3139697	3:63980822_63981274	3	63981048	19.1	42.1	5.6e-10
3139701	3:63980992_63981302	3	63981147	19.1	42.1	5.6e-10
3139706	3:63981113_63981836	3	63981474	19.1	42.1	5.6e-10
3139836	3:63990416_63991011	3	63990714	19.1	42.1	5.6e-10
3139841	3:63990935_63991288	3	63991112	19.1	42.1	5.6e-10
3139843	3:63990975_63991411	3	63991193	19.1	42.1	5.6e-10
3139850	3:63991011_63991501	3	63991256	19.1	42.1	5.6e-10
3139855	3:63991288_63991698	3	63991493	19.1	42.1	5.6e-10
3139858	3:63991411_63991728	3	63991570	19.1	42.1	5.6e-10
3139877	3:63992347_63992795	3	63992571	19.1	42.1	5.6e-10
3139883	3:63992364_63993302	3	63992833	19.1	42.1	5.6e-10
3139888	3:63992515_63993346	3	63992930	19.1	42.1	5.6e-10
3139894	3:63992795_63993591	3	63993193	19.1	42.1	5.6e-10
3139901	3:63993346_63994301	3	63993824	19.1	42.1	5.6e-10
3139907	3:63993591_63994483	3	63994037	19.1	42.1	5.6e-10
3139912	3:63994292_63994790	3	63994541	19.1	42.1	5.6e-10
3139917	3:63994301_63994839	3	63994570	19.1	42.1	5.6e-10
3139923	3:63994790_63996718	3	63995754	19	41.9	6.02e-10
3139928	3:63994839_63997142	3	63995990	19.1	42.1	5.6e-10
3139933	3:63995827_63997253	3	63996540	19.1	42.1	5.6e-10
3139938	3:63996718_63997720	3	63997219	19.1	42.1	5.6e-10
3139943	3:63997142_63997752	3	63997447	19.1	42.1	5.6e-10
3139948	3:63997253_63998375	3	63997814	19.1	42.1	5.6e-10
3139952	3:63997720_63998693	3	63998206	19.1	42.1	5.6e-10
3139956	3:63997752_63998709	3	63998230	19.1	42.1	5.6e-10
3139960	3:63998375_63999193	3	63998784	19.1	42.1	5.6e-10
3139964	3:63998693_63999198	3	63998946	19.3	42.6	4.63e-10
3139968	3:63998709_63999518	3	63999114	19.3	42.6	4.63e-10
3139972	3:63999193_64000854	3	64000024	19.3	42.6	4.63e-10
3140042	3:64003699_64004489	3	64004094	19.1	42.1	5.6e-10
3140047	3:64003901_64004914	3	64004408	19.1	42.1	5.6e-10
3140052	3:64003980_64005273	3	64004626	19.1	42.1	5.6e-10
3140055	3:64004489_64005555	3	64005022	19.1	42.1	5.6e-10
3140060	3:64004914_64005586	3	64005250	19.1	42.1	5.6e-10
3140064	3:64005273_64005715	3	64005494	19.1	42.1	5.6e-10
3140067	3:64005555_64005861	3	64005708	19.1	42.1	5.6e-10
3140070	3:64005586_64006119	3	64005852	19.1	42.1	5.6e-10
3140075	3:64005715_64006331	3	64006023	19.1	42.1	5.6e-10
3140086	3:64006331_64006726	3	64006528	19.1	42.1	5.6e-10
3140090	3:64006629_64006738	3	64006684	19.1	42.1	5.6e-10
3140096	3:64006634_64007262	3	64006948	19.1	42.1	5.6e-10
3140100	3:64006726_64007662	3	64007194	19.1	42.1	5.6e-10
3140105	3:64006738_64008270	3	64007504	19.1	42.1	5.6e-10
3140250	3:64012609_64012737	3	64012673	19.1	42.1	5.6e-10
3140254	3:64012610_64012852	3	64012731	19.1	42.1	5.6e-10
3140258	3:64012641_64012988	3	64012814	19.1	42.1	5.6e-10
3140263	3:64012737_64013004	3	64012870	19.1	42.1	5.6e-10
3140304	3:64013565_64013992	3	64013778	19.1	42.1	5.6e-10
3140308	3:64013816_64014043	3	64013930	19.1	42.1	5.6e-10
3140312	3:64013897_64014236	3	64014066	19.1	42.1	5.6e-10
3140316	3:64013992_64014481	3	64014236	19.1	42.1	5.6e-10
3140319	3:64014043_64014524	3	64014284	19.1	42.1	5.6e-10
3140323	3:64014236_64014577	3	64014406	19.1	42.1	5.6e-10
3140326	3:64014481_64014597	3	64014539	19.1	42.1	5.6e-10
3140330	3:64014524_64014629	3	64014576	19.1	42.1	5.6e-10
3140333	3:64014577_64014695	3	64014636	19.1	42.1	5.6e-10
3140337	3:64014597_64014702	3	64014650	19.1	42.1	5.6e-10
3140340	3:64014629_64014731	3	64014680	19.1	42.1	5.6e-10
3140344	3:64014695_64014827	3	64014761	19.1	42.1	5.6e-10
3140346	3:64014702_64014863	3	64014782	19.1	42.1	5.6e-10
3140349	3:64014731_64015034	3	64014882	19.1	42.1	5.6e-10
3140354	3:64014827_64015349	3	64015088	19.1	42.1	5.6e-10
3140359	3:64014863_64015368	3	64015116	19.1	42.1	5.6e-10
3140363	3:64015034_64015498	3	64015266	19.1	42.1	5.6e-10
3140368	3:64015349_64016003	3	64015676	19.1	42.1	5.6e-10
3140399	3:64017000_64017455	3	64017228	19.1	42.1	5.6e-10
3140411	3:64017380_64017510	3	64017445	19.1	42.1	5.6e-10
3140612	3:64033652_64034369	3	64034010	19.1	42.1	5.6e-10
3142253	3:64105152_64105708	3	64105430	19.1	42.1	5.6e-10
3142258	3:64105220_64105751	3	64105486	19.1	42.1	5.6e-10
3142263	3:64105527_64105836	3	64105682	19.1	42.1	5.6e-10
3142267	3:64105708_64105844	3	64105776	19.1	42.1	5.6e-10
3145875	3:64266911_64267163	3	64267037	19.1	42.1	5.6e-10
3145880	3:64266996_64267202	3	64267099	19.1	42.1	5.6e-10
3145885	3:64267143_64267327	3	64267235	19.1	42.1	5.6e-10
3145889	3:64267163_64267379	3	64267271	19.1	42.1	5.6e-10
3151200	3:64482203_64482834	3	64482518	19.1	42.1	5.6e-10
3151206	3:64482229_64483213	3	64482721	19.1	42.1	5.6e-10
3151210	3:64482765_64483368	3	64483066	19.1	42.1	5.6e-10
3151214	3:64482834_64483620	3	64483227	19.1	42.1	5.6e-10
3151243	3:64485464_64486561	3	64486012	15	41	8.95e-10
3151246	3:64486186_64487004	3	64486595	19.1	42.1	5.6e-10
3151250	3:64486458_64487030	3	64486744	19.1	42.1	5.6e-10
3151252	3:64486561_64487112	3	64486836	19.1	42.1	5.6e-10
3151257	3:64487004_64487966	3	64487485	19.1	42.1	5.6e-10
3151676	3:64502980_64503247	3	64503114	19.1	42.1	5.6e-10
3151678	3:64503088_64503294	3	64503191	19.2	43	3.77e-10
3151696	3:64503347_64503572	3	64503460	19.1	42.1	5.6e-10
3151700	3:64503380_64503581	3	64503480	19.1	42.1	5.6e-10
3151704	3:64503445_64503597	3	64503521	19.1	42.1	5.6e-10
3151708	3:64503572_64503909	3	64503740	19.1	42.1	5.6e-10
3152454	3:64562402_64562617	3	64562510	19.1	42.1	5.6e-10
3152457	3:64562414_64562981	3	64562698	19.1	42.1	5.6e-10
3152460	3:64562430_64563002	3	64562716	19.1	42.1	5.6e-10
3152815	3:64584069_64587006	3	64585538	19.1	42.1	5.6e-10
3152821	3:64584820_64587078	3	64585949	19.1	42.1	5.6e-10
3152826	3:64585449_64587101	3	64586275	19.1	42.1	5.6e-10
3152831	3:64587006_64589011	3	64588008	19.1	42.1	5.6e-10
3154230	3:64674808_64675179	3	64674994	19.1	42.1	5.6e-10
3154235	3:64675010_64675270	3	64675140	19.1	42.1	5.6e-10
3154240	3:64675121_64675562	3	64675342	19.1	42.1	5.6e-10
3154245	3:64675179_64675692	3	64675436	19.1	42.1	5.6e-10
3154547	3:64698113_64699290	3	64698702	19.1	42.1	5.6e-10
3154553	3:64698947_64699585	3	64699266	19.1	42.1	5.6e-10
3154558	3:64699038_64699801	3	64699420	19.1	42.1	5.6e-10
3154563	3:64699290_64700012	3	64699651	19.1	42.1	5.6e-10
3154640	3:64710407_64712717	3	64711562	19.1	42.1	5.6e-10
3154646	3:64712114_64713724	3	64712919	19.1	42.1	5.6e-10
3154652	3:64712439_64715016	3	64713728	19.1	42.1	5.6e-10
3154658	3:64712717_64715097	3	64713907	19.1	42.1	5.6e-10
3154735	3:64721482_64722551	3	64722016	19.1	42.1	5.6e-10
3154740	3:64721712_64722562	3	64722137	19.1	42.1	5.6e-10
3154745	3:64722196_64723264	3	64722730	19.1	42.1	5.6e-10
3154749	3:64722551_64723319	3	64722935	19.1	42.1	5.6e-10
3154906	3:64738559_64739496	3	64739028	19.1	42.1	5.6e-10
3154911	3:64738797_64739567	3	64739182	19.1	42.1	5.6e-10
3154915	3:64738906_64739808	3	64739357	19.1	42.1	5.6e-10
3154918	3:64739496_64739819	3	64739658	19.1	42.1	5.6e-10
3155094	3:64750860_64752291	3	64751576	19.2	42.7	4.37e-10
3156223	3:64810953_64811472	3	64811212	19.1	42.1	5.6e-10
3156228	3:64811159_64811734	3	64811446	19.1	42.1	5.6e-10
3156233	3:64811375_64811893	3	64811634	19.1	42.1	5.6e-10
3156239	3:64811472_64812304	3	64811888	19.1	42.1	5.6e-10
3156622	3:64833689_64834217	3	64833953	19.1	42.1	5.6e-10
3156625	3:64833835_64834249	3	64834042	19.1	42.1	5.6e-10
3156629	3:64834115_64834358	3	64834236	19.7	45.4	1.38e-10
3157800	3:64888074_64888552	3	64888313	19.1	42.1	5.6e-10
3157806	3:64888084_64888743	3	64888414	19.1	42.1	5.6e-10
3157812	3:64888488_64889418	3	64888953	19.1	42.1	5.6e-10
3157817	3:64888552_64889464	3	64889008	19.1	42.1	5.6e-10
3158156	3:64908414_64908617	3	64908516	19.1	42.1	5.6e-10
3158160	3:64908464_64908793	3	64908628	19.1	42.1	5.6e-10
3158163	3:64908496_64908928	3	64908712	19.1	42.1	5.6e-10
3158167	3:64908617_64909219	3	64908918	19.1	42.1	5.6e-10
3158897	3:64938472_64938689	3	64938580	19.1	42.1	5.6e-10
3158901	3:64938591_64938736	3	64938664	19.1	42.1	5.6e-10
3158906	3:64938618_64938782	3	64938700	19.1	42.1	5.6e-10
3158912	3:64938689_64938791	3	64938740	19.1	42.1	5.6e-10
3159740	3:64980931_64981369	3	64981150	19.1	42.1	5.6e-10
3159745	3:64980996_64981503	3	64981250	19.1	42.1	5.6e-10
3159751	3:64981116_64981580	3	64981348	19.1	42.1	5.6e-10
3159756	3:64981369_64981781	3	64981575	19.1	42.1	5.6e-10
3159959	3:64990797_64992003	3	64991400	19.1	42.1	5.6e-10
3159964	3:64991464_64992215	3	64991840	19.1	42.1	5.6e-10
3166057	3:65443623_65444284	3	65443954	19.1	42.1	5.6e-10
3166063	3:65443691_65444555	3	65444123	19.1	42.1	5.6e-10
3166070	3:65444253_65444691	3	65444472	19.1	42.1	5.6e-10
3166075	3:65444284_65444748	3	65444516	19.1	42.1	5.6e-10
3166106	3:65446391_65447098	3	65446744	19.1	42.1	5.6e-10
3166110	3:65446592_65448057	3	65447324	19.1	42.1	5.6e-10
3166116	3:65446867_65448399	3	65447633	19.1	42.1	5.6e-10
3166120	3:65447098_65448960	3	65448029	19.1	42.1	5.6e-10
3170921	3:65765007_65765329	3	65765168	19.1	42.1	5.6e-10
3170927	3:65765013_65765847	3	65765430	19.1	42.1	5.6e-10
3170933	3:65765254_65766001	3	65765628	19.1	42.1	5.6e-10
3170938	3:65765329_65766023	3	65765676	19.1	42.1	5.6e-10
3180146	3:66517548_66518510	3	66518029	19.1	42.1	5.6e-10
3180153	3:66518248_66518998	3	66518623	19.1	42.1	5.6e-10
3180157	3:66518481_66518999	3	66518740	19.1	42.1	5.6e-10
3180162	3:66518510_66520680	3	66519595	19.1	42.1	5.6e-10
3180233	3:66525175_66526177	3	66525676	19.1	42.1	5.6e-10
3180237	3:66525359_66526373	3	66525866	19.1	42.1	5.6e-10
3180242	3:66525374_66527100	3	66526237	19.1	42.1	5.6e-10
3180248	3:66526177_66527248	3	66526712	19.1	42.1	5.6e-10
3182123	3:66645297_66647717	3	66646507	19.1	42.1	5.6e-10
3182128	3:66647230_66648198	3	66647714	19.1	42.1	5.6e-10
3190706	3:67119264_67120028	3	67119646	19.1	42.1	5.6e-10
3190713	3:67119570_67121057	3	67120314	19.1	42.1	5.6e-10
3190718	3:67119826_67121157	3	67120492	19.1	42.1	5.6e-10
3190723	3:67120028_67121450	3	67120739	19.1	42.1	5.6e-10
3203398	3:67823175_67826747	3	67824961	19.1	42.1	5.6e-10
3203403	3:67823176_67827407	3	67825292	19.1	42.1	5.6e-10
3203409	3:67824908_67827459	3	67826184	19.1	42.1	5.6e-10
3203416	3:67826747_67827460	3	67827104	19.1	42.1	5.6e-10
3207544	3:68046272_68046953	3	68046612	19.1	42.1	5.6e-10
3207548	3:68046441_68047261	3	68046851	19.1	42.1	5.6e-10
3207552	3:68046584_68047451	3	68047018	19.1	42.1	5.6e-10
3208425	3:68100703_68102474	3	68101588	19.1	42.1	5.6e-10
3208429	3:68102076_68102475	3	68102276	19.1	42.1	5.6e-10
3208433	3:68102334_68102639	3	68102486	19.1	42.1	5.6e-10
3209251	3:68151105_68153388	3	68152246	19.1	42.1	5.6e-10
3209256	3:68152329_68153785	3	68153057	19.1	42.1	5.6e-10
3209260	3:68153015_68153819	3	68153417	19.1	42.1	5.6e-10
3209265	3:68153388_68154037	3	68153712	19.1	42.1	5.6e-10
3209927	3:68185773_68187648	3	68186710	19.1	42.1	5.6e-10
3209931	3:68186074_68188381	3	68187228	19.1	42.1	5.6e-10
3210712	3:68247206_68247411	3	68247308	19.1	42.1	5.6e-10
3210718	3:68247250_68247601	3	68247426	19.1	42.1	5.6e-10
3210721	3:68247304_68248079	3	68247692	19.1	42.1	5.6e-10
3210726	3:68247411_68248425	3	68247918	19.1	42.1	5.6e-10
3210754	3:68249717_68250708	3	68250212	19.1	42.1	5.6e-10
3210756	3:68249938_68251218	3	68250578	19.1	42.1	5.6e-10
3210774	3:68251237_68251511	3	68251374	19.3	42.6	4.53e-10
3210866	3:68256192_68256362	3	68256277	19.1	42.1	5.6e-10
3210872	3:68256240_68256460	3	68256350	19.1	42.1	5.6e-10
3210876	3:68256248_68256568	3	68256408	19.1	42.1	5.6e-10
3210880	3:68256362_68256703	3	68256532	19.1	42.1	5.6e-10
3271780	3:72543845_72545155	3	72544500	6.35	52.1	8.35e-12
3271786	3:72544262_72546370	3	72545316	6.38	53.1	5.5e-12
3279432	3:73413663_73414397	3	73414030	4.08	46.7	8.03e-11
3279466	3:73416148_73416641	3	73416394	4.09	44.5	2.03e-10
3279489	3:73417089_73418454	3	73417772	4.09	44.5	2.03e-10
3279494	3:73417156_73418698	3	73417927	4.09	44.5	2.03e-10
3279565	3:73420847_73422256	3	73421552	-3.82	47.7	5.22e-11
3293527	3:74241113_74242940	3	74242026	-2.47	40.8	9.61e-10
3293534	3:74241874_74243014	3	74242444	-2.49	41.4	7.39e-10
3293542	3:74242882_74243268	3	74243075	-2.45	40.9	9.23e-10
3293546	3:74242940_74243281	3	74243110	-2.45	40.9	9.23e-10
3293552	3:74243014_74243581	3	74243298	-2.27	40.6	1.05e-09
3293564	3:74243281_74243709	3	74243495	-2.33	42.5	4.79e-10
3293568	3:74243581_74243779	3	74243680	-2.3	41	8.96e-10
3293583	3:74243860_74244161	3	74244010	-2.45	45.3	1.44e-10
3293587	3:74244059_74244443	3	74244251	-2.45	45.3	1.44e-10
3293605	3:74244813_74245270	3	74245042	-2.36	41	8.96e-10
3293618	3:74245270_74245667	3	74245468	-2.29	47.8	4.97e-11
3293623	3:74245481_74245680	3	74245580	-2.25	46.7	7.95e-11
3293626	3:74245665_74246156	3	74245910	-2.42	48	4.65e-11
3293631	3:74245667_74246231	3	74245949	-2.42	48.1	4.4e-11
3293635	3:74245680_74246614	3	74246147	-2.43	48.8	3.23e-11
3293642	3:74246156_74246634	3	74246395	-2.48	50	1.96e-11
3293648	3:74246231_74246805	3	74246518	-2.37	51	1.3e-11
3293652	3:74246614_74247035	3	74246824	-2.37	51	1.3e-11
3293656	3:74246634_74247051	3	74246842	-2.39	52.7	6.35e-12
3293657	3:74246805_74247086	3	74246946	-2.47	50.4	1.68e-11
3293662	3:74247035_74247323	3	74247179	-2.47	50.4	1.68e-11
3293667	3:74247051_74247504	3	74247278	-2.47	50.4	1.68e-11
3293671	3:74247086_74247698	3	74247392	-2.47	50.4	1.68e-11
3293673	3:74247323_74247757	3	74247540	-2.35	45.3	1.4e-10
3293676	3:74247504_74248109	3	74247806	-2.48	50	1.96e-11
3293680	3:74247698_74248193	3	74247946	-2.48	50	1.96e-11
3293684	3:74247757_74248424	3	74248090	-2.48	50	1.96e-11
3293688	3:74248109_74248622	3	74248366	-2.43	50.4	1.69e-11
3293693	3:74248193_74248672	3	74248432	-2.54	54.5	3.18e-12
3293699	3:74248424_74249217	3	74248820	-2.42	51	1.31e-11
3293703	3:74248672_74250154	3	74249413	-2.32	43	3.72e-10
3293708	3:74249217_74250389	3	74249803	-2.38	45.6	1.25e-10
3293711	3:74249723_74250404	3	74250064	-2.42	46.6	8.2e-11
3293714	3:74250154_74250414	3	74250284	-2.48	47.8	4.99e-11
3293733	3:74251179_74252026	3	74251602	-2.28	42.7	4.28e-10
3354484	3:77609281_77610494	3	77609888	-2.6	51.3	1.15e-11
3354490	3:77609753_77610719	3	77610236	-3.35	49.6	2.36e-11
3354494	3:77610223_77610740	3	77610482	-3.35	49.6	2.36e-11
3354498	3:77610494_77610854	3	77610674	-3.34	49.4	2.53e-11
3354501	3:77610719_77610863	3	77610791	-3.44	52.6	6.78e-12
3354504	3:77610740_77610921	3	77610830	-3.44	52.6	6.78e-12
3354507	3:77610854_77611158	3	77611006	-3.44	52.6	6.78e-12
3354532	3:77611673_77611877	3	77611775	-3.09	39.8	1.49e-09
3354536	3:77611751_77612076	3	77611914	-3.11	40.1	1.32e-09
3354539	3:77611807_77612080	3	77611944	-3.11	40.1	1.32e-09
3354561	3:77612578_77612651	3	77612614	-3.12	43	3.72e-10
3354564	3:77612584_77612688	3	77612636	-3.12	43	3.72e-10
3354567	3:77612600_77613004	3	77612802	-3.12	43	3.72e-10
3354600	3:77613961_77614124	3	77614042	-3.06	42.4	4.82e-10
3354604	3:77614014_77614244	3	77614129	-3.15	43.5	3.06e-10
3354609	3:77614071_77614824	3	77614448	-3.18	44.5	1.97e-10
3354614	3:77614124_77614878	3	77614501	-3.28	48.3	4e-11
3354623	3:77614824_77615309	3	77615066	-3.4	53.7	4.24e-12
3354627	3:77614878_77615339	3	77615108	-3.4	53.7	4.24e-12
3359556	3:77850194_77851315	3	77850754	3.37	49.4	2.53e-11
3359560	3:77850418_77851749	3	77851084	3.37	49.4	2.53e-11
3362608	3:77998829_77999399	3	77999114	-2.73	41	8.8e-10
3363239	3:78031376_78032942	3	78032159	2.56	59	5.04e-13
3363333	3:78037375_78037559	3	78037467	2.32	45.1	1.57e-10
3363336	3:78037400_78037619	3	78037510	2.32	45.1	1.57e-10
3363339	3:78037417_78037641	3	78037529	2.32	45.1	1.57e-10
3363342	3:78037559_78037655	3	78037607	2.32	45.1	1.57e-10
3363345	3:78037619_78037656	3	78037638	2.32	45.1	1.57e-10
3363349	3:78037641_78037782	3	78037712	2.32	45.1	1.57e-10
3363353	3:78037655_78037838	3	78037746	2.28	43.7	2.79e-10
3363357	3:78037656_78037880	3	78037768	2.32	45.1	1.57e-10
3363362	3:78037782_78037882	3	78037832	2.32	45.1	1.57e-10
3363366	3:78037838_78037933	3	78037886	2.29	44	2.42e-10
3363370	3:78037880_78037950	3	78037915	2.32	45.1	1.57e-10
3363413	3:78038585_78038645	3	78038615	2.23	40.9	9.55e-10
3363416	3:78038586_78038672	3	78038629	2.32	44.6	1.96e-10
3363419	3:78038643_78038699	3	78038671	2.28	43.2	3.48e-10
3363422	3:78038645_78038772	3	78038708	2.28	43.2	3.48e-10
3363425	3:78038672_78038806	3	78038739	2.28	43.7	2.79e-10
3363428	3:78038699_78038818	3	78038758	2.23	42.4	4.85e-10
3363431	3:78038772_78039110	3	78038941	2.23	42.4	4.85e-10
3363435	3:78038806_78039565	3	78039186	2.23	42.5	4.7e-10
3363439	3:78038818_78039579	3	78039198	2.23	42.5	4.7e-10
3383524	3:78900462_78901892	3	78901177	-3.78	54.7	2.85e-12
3383531	3:78900550_78902083	3	78901316	-3.78	53.7	4.25e-12
3383537	3:78900568_78903545	3	78902056	-3.76	53.6	4.56e-12
3383541	3:78901892_78903646	3	78902769	-3.87	54	3.86e-12
3384956	3:78986728_78987111	3	78986920	-2.64	39.7	1.59e-09
3384966	3:78987111_78987231	3	78987171	-2.95	48.3	3.98e-11
3385008	3:78987911_78988661	3	78988286	-2.93	44.4	2.1e-10
3529125	3:87136965_87137428	3	87137196	-2.39	41	8.78e-10
3529129	3:87137228_87137463	3	87137346	-2.39	41	8.78e-10
3529153	3:87137817_87137939	3	87137878	-2.41	41.4	7.55e-10
3529157	3:87137865_87138016	3	87137940	-2.41	42.2	5.45e-10
3529162	3:87137879_87138025	3	87137952	-2.55	51.7	9.67e-12
3529167	3:87137939_87138127	3	87138033	-2.55	52	8.65e-12
3529189	3:87138405_87138543	3	87138474	-2.35	40.1	1.31e-09
3529239	3:87139288_87139788	3	87139538	-2.36	40.5	1.1e-09
3529242	3:87139454_87139823	3	87139638	-2.36	40.5	1.1e-09
3529243	3:87139723_87139851	3	87139787	2.36	40.2	1.25e-09
3529244	3:87139723_87139851	3	87139787	-2.36	40.5	1.1e-09
3529245	3:87139788_87139980	3	87139884	2.36	40.2	1.25e-09
3529246	3:87139788_87139980	3	87139884	-2.39	41	8.78e-10
3529248	3:87139823_87139985	3	87139904	2.36	40.2	1.25e-09
3529251	3:87139851_87139996	3	87139924	2.36	40.2	1.25e-09
3529359	3:87142823_87143082	3	87142952	-2.38	42.3	5.05e-10
3529637	3:87150278_87150430	3	87150354	-2.61	42.7	4.34e-10
3529640	3:87150315_87150449	3	87150382	-2.58	42.3	5.11e-10
3529643	3:87150428_87150480	3	87150454	-2.51	40.2	1.27e-09
3529646	3:87150430_87150697	3	87150564	-2.5	40.1	1.31e-09
3569843	3:88814768_88815104	3	88814936	-4.36	49.9	2.09e-11
3766890	4:14302944_14305499	4	14304222	2.28	40.1	1.3e-09
3766894	4:14303664_14306594	4	14305129	2.46	44.7	1.8e-10
3766897	4:14304558_14307919	4	14306238	2.46	44.7	1.8e-10
3841591	4:21222200_21222531	4	21222366	3.15	40.4	1.14e-09
3844790	4:21416851_21417046	4	21416948	-2.57	43.4	3.22e-10
3844794	4:21416853_21417213	4	21417033	-2.57	43.5	3.1e-10
3845758	4:21455211_21456180	4	21455696	3.55	46.6	8.13e-11
3845763	4:21455350_21457247	4	21456298	3.86	53.4	4.93e-12
3845768	4:21456147_21457608	4	21456878	3.84	53.1	5.46e-12
3858817	4:22097879_22098617	4	22098248	5.85	48.7	3.45e-11
3859808	4:22150684_22151732	4	22151208	5.29	40	1.36e-09
3862930	4:22313838_22314693	4	22314266	3.92	40.3	1.22e-09
3862934	4:22313950_22315431	4	22314690	3.9	40.6	1.06e-09
3862938	4:22314494_22315566	4	22315030	3.9	40.6	1.06e-09
3862943	4:22314693_22315727	4	22315210	3.9	40.6	1.06e-09
3862953	4:22315566_22316744	4	22316155	3.9	40.6	1.06e-09
3862959	4:22315727_22317057	4	22316392	3.9	40.6	1.06e-09
3862963	4:22316563_22318013	4	22317288	4.08	46	1.07e-10
3862968	4:22316744_22318622	4	22317683	4.08	46	1.07e-10
3862975	4:22317057_22318733	4	22317895	4.04	44.9	1.71e-10
3862980	4:22318013_22318789	4	22318401	4.07	45.6	1.28e-10
3862988	4:22318622_22318873	4	22318748	4.06	45.5	1.3e-10
3863001	4:22318873_22319333	4	22319103	3.88	40.3	1.19e-09
3863005	4:22318917_22319468	4	22319192	3.9	40.6	1.06e-09
3863013	4:22319333_22319584	4	22319458	3.94	43.1	3.64e-10
3863017	4:22319468_22319723	4	22319596	3.94	43.1	3.64e-10
3863021	4:22319526_22319824	4	22319675	3.94	43.1	3.64e-10
3863042	4:22319936_22319998	4	22319967	3.94	43.1	3.64e-10
3863057	4:22320066_22321524	4	22320795	3.79	40.7	1e-09
3863062	4:22320414_22322212	4	22321313	3.79	40.8	9.87e-10
3904646	4:26303524_26305426	4	26304475	5.27	40.4	1.15e-09
3904650	4:26303530_26306116	4	26304823	5.52	42.3	5.09e-10
3906347	4:26540429_26541069	4	26540749	2.27	41.4	7.51e-10
3906352	4:26540904_26541801	4	26541352	2.31	44.3	2.14e-10
3911019	4:26900760_26902431	4	26901596	4.74	41.4	7.43e-10
3911024	4:26900801_26902799	4	26901800	4.74	41.1	8.63e-10
3911029	4:26902196_26903074	4	26902635	5.06	48.4	3.87e-11
3911033	4:26902431_26903075	4	26902753	5.18	49.3	2.69e-11
3911035	4:26902799_26903178	4	26902988	5.36	55	2.5e-12
3911040	4:26903074_26903218	4	26903146	5.36	55	2.5e-12
3911044	4:26903075_26903329	4	26903202	5.36	55	2.5e-12
3911048	4:26903178_26903332	4	26903255	5.36	55	2.5e-12
3911051	4:26903218_26903380	4	26903299	5.36	55	2.5e-12
3911054	4:26903329_26903413	4	26903371	5.36	55	2.5e-12
3911057	4:26903332_26903418	4	26903375	5.36	55	2.5e-12
3911061	4:26903380_26903532	4	26903456	5.36	55	2.5e-12
3911072	4:26903532_26904348	4	26903940	5.59	45.8	1.13e-10
3911079	4:26904128_26904539	4	26904334	5.83	51.2	1.2e-11
3911088	4:26904348_26904994	4	26904671	5.96	61.7	1.7e-13
3911093	4:26904539_26905579	4	26905059	5.31	53.9	3.95e-12
3911133	4:26907290_26907967	4	26907628	5.77	57.4	9.53e-13
3911189	4:26912809_26913445	4	26913127	4.34	40.4	1.17e-09
3911200	4:26913445_26913983	4	26913714	4.74	41.3	7.72e-10
3911205	4:26913712_26914431	4	26914072	4.68	40.6	1.08e-09
3911226	4:26914497_26914795	4	26914646	5.2	45.8	1.13e-10
3919563	4:27881447_27881913	4	27881680	2.36	42.1	5.69e-10
3919662	4:27884747_27884904	4	27884826	-2.13	40	1.4e-09
3929830	4:28722972_28724000	4	28723486	10.9	47.1	6.77e-11
3929835	4:28723547_28725074	4	28724310	11.3	45	1.59e-10
3930334	4:28760615_28762339	4	28761477	11.4	44.6	1.91e-10
3930692	4:28792842_28793184	4	28793013	11.2	44	2.46e-10
3976545	4:32370908_32372063	4	32371486	3.8	42.3	5.17e-10
3987110	4:33101417_33102717	4	33102067	3.3	46.8	7.47e-11
3987114	4:33102128_33102831	4	33102480	3.29	46.6	8.11e-11
3987117	4:33102431_33103146	4	33102788	3.29	46.6	8.11e-11
3987120	4:33102717_33103620	4	33103168	3.29	46.6	8.11e-11
3987146	4:33105465_33106170	4	33105818	3.08	41.7	6.74e-10
4069588	4:39626099_39626493	4	39626296	-2.75	48	4.59e-11
4069593	4:39626269_39627382	4	39626826	-2.75	48	4.59e-11
4069597	4:39626358_39627383	4	39626870	-2.75	48	4.59e-11
4108625	4:44113362_44114217	4	44113790	-3.17	54.6	2.99e-12
4119760	4:45249389_45250132	4	45249760	-2.32	39.7	1.61e-09
4119852	4:45252900_45253932	4	45253416	-2.34	40.8	9.66e-10
4119857	4:45253142_45254393	4	45253768	-2.34	40.8	9.66e-10
4119860	4:45253932_45254442	4	45254187	-2.34	40.8	9.66e-10
4119863	4:45254349_45254468	4	45254408	-2.34	40.8	9.66e-10
4119867	4:45254393_45254495	4	45254444	-2.34	40.8	9.66e-10
4119871	4:45254442_45254679	4	45254560	-2.34	40.8	9.66e-10
4119875	4:45254468_45254849	4	45254658	-2.34	40.8	9.66e-10
4124239	4:45590204_45590783	4	45590494	2.46	41.4	7.68e-10
4124300	4:45593589_45594429	4	45594009	2.41	40.1	1.32e-09
4124303	4:45593787_45594533	4	45594160	2.41	40.1	1.32e-09
4124306	4:45594074_45594859	4	45594466	2.42	40.8	9.84e-10
4124309	4:45594429_45594909	4	45594669	2.42	40.8	9.84e-10
4124334	4:45595440_45595870	4	45595655	-2.46	41.5	7.2e-10
4124338	4:45595776_45596141	4	45595958	-2.46	41.7	6.72e-10
4124342	4:45595849_45596345	4	45596097	-2.46	41.7	6.72e-10
4124345	4:45595870_45596601	4	45596236	-2.46	41.7	6.72e-10
4124348	4:45596141_45596650	4	45596396	-2.46	41.4	7.68e-10
4124350	4:45596345_45596718	4	45596532	-2.46	41.4	7.68e-10
4124351	4:45596345_45596718	4	45596532	2.42	41.5	7.18e-10
4124352	4:45596601_45596719	4	45596660	-2.46	41.4	7.68e-10
4124353	4:45596601_45596719	4	45596660	2.42	41.5	7.18e-10
4124354	4:45596650_45597038	4	45596844	-2.46	41.4	7.68e-10
4124355	4:45596650_45597038	4	45596844	2.47	44.4	2.1e-10
4124356	4:45596718_45597156	4	45596937	-2.47	42	5.7e-10
4124357	4:45596718_45597156	4	45596937	2.53	45.7	1.21e-10
4124358	4:45596719_45597371	4	45597045	-2.46	41.4	7.68e-10
4124359	4:45596719_45597371	4	45597045	2.48	44.2	2.27e-10
4124360	4:45597038_45597372	4	45597205	-2.46	41.4	7.68e-10
4124361	4:45597038_45597372	4	45597205	2.47	43.5	3.08e-10
4124362	4:45597156_45597684	4	45597420	-2.46	41.4	7.68e-10
4124365	4:45597371_45597702	4	45597536	-2.45	40.7	1.01e-09
4124368	4:45597372_45597847	4	45597610	-2.45	40.7	1.01e-09
4124375	4:45597702_45597988	4	45597845	2.44	41.1	8.76e-10
4124379	4:45597850_45598328	4	45598089	-2.45	41.3	7.9e-10
4124382	4:45597988_45598686	4	45598337	-2.45	40.9	9.43e-10
4124396	4:45598686_45601415	4	45600050	-2.46	44	2.42e-10
4205886	4:51877703_51879354	4	51878528	4.05	39.6	1.66e-09
4205890	4:51879257_51879827	4	51879542	4.04	40.9	9.16e-10
4205913	4:51880213_51881108	4	51880660	5.94	39.6	1.65e-09
4205929	4:51881108_51882155	4	51881632	4.19	40.3	1.23e-09
4205932	4:51881261_51882506	4	51881884	4.36	43.3	3.27e-10
4205936	4:51881603_51882703	4	51882153	4.23	42.9	3.92e-10
4205940	4:51882155_51882713	4	51882434	4.23	42.9	3.92e-10
4205944	4:51882506_51882926	4	51882716	4.23	42.9	3.92e-10
4205947	4:51882703_51883775	4	51883239	4.23	42.9	3.92e-10
4205950	4:51882713_51884507	4	51883610	4.05	39.7	1.54e-09
4205953	4:51882926_51884883	4	51883904	4.05	39.7	1.54e-09
4205956	4:51883775_51885150	4	51884462	4.05	39.7	1.54e-09
4205959	4:51884507_51885593	4	51885050	4.05	39.7	1.54e-09
4205963	4:51884883_51885665	4	51885274	6.6	41.2	8.19e-10
4205969	4:51885150_51886104	4	51885627	6.6	41.2	8.19e-10
4205974	4:51885593_51886123	4	51885858	6.97	42.1	5.57e-10
4249128	4:55705901_55707904	4	55706902	-2.52	42.8	4.14e-10
4249131	4:55707154_55708947	4	55708050	-2.53	41.5	7.36e-10
4249135	4:55707316_55709222	4	55708269	-2.52	43.1	3.69e-10
4249139	4:55707904_55709665	4	55708784	-2.55	43.5	3.01e-10
4249143	4:55708947_55709847	4	55709397	-2.55	43.5	3.01e-10
4249147	4:55709222_55710025	4	55709624	-2.55	43.5	3.01e-10
4332320	4:63036707_63036881	4	63036794	-3.73	42.7	4.35e-10
4332325	4:63036791_63036892	4	63036842	-3.72	42.3	5.15e-10
4332519	4:63046108_63046368	4	63046238	-3.63	41	8.91e-10
4332523	4:63046117_63046545	4	63046331	-3.63	41	8.91e-10
4360927	4:65440961_65441640	4	65441300	-2.27	39.7	1.61e-09
4360932	4:65441112_65441873	4	65441492	-2.27	39.6	1.67e-09
4360972	4:65445175_65446116	4	65445646	-2.25	40.5	1.11e-09
4361457	4:65487307_65487407	4	65487357	-2.75	39.7	1.58e-09
4361500	4:65488354_65488544	4	65488449	-2.75	39.7	1.58e-09
4361544	4:65489486_65490363	4	65489924	-2.74	39.9	1.45e-09
4361604	4:65491778_65492031	4	65491904	-2.75	39.8	1.54e-09
4361608	4:65491785_65492054	4	65491920	-2.74	39.9	1.46e-09
4361612	4:65491903_65492133	4	65492018	-2.74	39.9	1.46e-09
4361616	4:65492031_65492761	4	65492396	-2.74	39.9	1.46e-09
4470389	4:74827151_74829149	4	74828150	-3.29	44.1	2.37e-10
4470395	4:74827154_74830450	4	74828802	-3.18	41.8	6.27e-10
4523491	4:78181819_78182382	4	78182100	-3.29	39.9	1.43e-09
4523498	4:78182234_78182527	4	78182380	-3.29	39.9	1.43e-09
4523502	4:78182254_78182727	4	78182490	-3.35	40.2	1.28e-09
4523507	4:78182382_78182761	4	78182572	-3.29	39.9	1.43e-09
4523559	4:78183238_78183723	4	78183480	-3.45	45.3	1.4e-10
4625809	4:83691472_83692213	4	83691842	2.06	41.4	7.41e-10
4625813	4:83691482_83692311	4	83691896	2.06	41.4	7.41e-10
4625890	4:83694324_83694410	4	83694367	-2.82	46.8	7.66e-11
4625894	4:83694324_83694410	4	83694367	2.6	65.6	3.59e-14
4625896	4:83694347_83694427	4	83694387	-2.82	46.8	7.66e-11
4625902	4:83694407_83694717	4	83694562	-2.82	46.8	7.66e-11
4625905	4:83694410_83694721	4	83694566	-2.75	41.1	8.54e-10
4749543	5:7263_22444	5	14854	3.1	39.6	1.64e-09
4749552	5:7771_22460	5	15116	3.39	44.4	2.1e-10
4749773	5:70634_72290	5	71462	5.01	43.4	3.21e-10
4749781	5:70731_72293	5	71512	3.72	46.9	7.27e-11
4749785	5:70859_72301	5	71580	2.77	46.8	7.59e-11
4749852	5:74413_75915	5	75164	2.21	41.5	7.23e-10
4749990	5:91368_93815	5	92592	2.84	53.9	3.9e-12
4749996	5:92295_93938	5	93116	2.72	45.8	1.13e-10
4750301	5:98987_101093	5	100040	3.07	50.4	1.7e-11
4750310	5:100064_101624	5	100844	3.42	66.7	2.41e-14
4751132	5:137244_139050	5	138147	2.5	40.8	9.79e-10
4751188	5:149846_155470	5	152658	2.35	49	3.04e-11
4751231	5:165686_167971	5	166828	2.67	47.1	6.65e-11
4751384	5:191741_193607	5	192674	2.68	49.3	2.66e-11
4751555	5:231730_236674	5	234202	2.41	42.4	4.96e-10
4751590	5:240614_242597	5	241606	2.67	46.3	9.42e-11
4752265	5:267724_268328	5	268026	2.69	47.9	4.81e-11
4752472	5:300076_300556	5	300316	2.46	43.7	2.85e-10
4752529	5:302652_304061	5	303356	2.49	44.7	1.83e-10
4752925	5:363830_366282	5	365056	2.45	48.1	4.48e-11
4752935	5:366184_366732	5	366458	2.43	42.4	4.96e-10
4753237	5:411137_411810	5	411474	2.4	40.6	1.06e-09
4753311	5:419769_421102	5	420436	2.46	43.4	3.21e-10
4753635	5:464383_465502	5	464942	2.39	42	5.93e-10
4754012	5:529887_531864	5	530876	2.48	43.3	3.34e-10
4754026	5:533269_537286	5	535278	2.4	41.8	6.4e-10
4755462	5:594799_595387	5	595093	2.46	44.8	1.75e-10
4755467	5:594803_595444	5	595124	2.46	44.8	1.75e-10
4755473	5:595370_595844	5	595607	2.52	48.2	4.19e-11
4755478	5:595387_595982	5	595684	2.46	44.8	1.75e-10
4755759	5:627466_628786	5	628126	2.54	45.8	1.17e-10
4755802	5:630484_631096	5	630790	2.48	46.6	8.24e-11
4755808	5:630571_631645	5	631108	2.48	46.6	8.3e-11
4756568	5:682906_683341	5	683124	3.2	42.9	4.04e-10
4757781	5:762611_763315	5	762963	3.54	42.3	5.19e-10
4910641	5:13979191_13979565	5	13979378	3.86	45.8	1.16e-10
4910645	5:13979311_13979588	5	13979450	3.78	44.9	1.71e-10
4927347	5:15051791_15053301	5	15052546	-2.61	40.4	1.18e-09
4961817	5:17765945_17766141	5	17766043	-2.22	41.7	6.54e-10
4968881	5:18318423_18318972	5	18318698	2.63	40	1.36e-09
4968885	5:18318553_18319250	5	18318902	2.59	50.4	1.65e-11
4980006	5:19145049_19146633	5	19145841	-3.09	40	1.38e-09
4980010	5:19146201_19146634	5	19146418	-3.08	40.1	1.35e-09
4980014	5:19146525_19146738	5	19146632	-3.1	40.1	1.34e-09
4980017	5:19146633_19146847	5	19146740	-3.08	40.1	1.35e-09
4980018	5:19146633_19146847	5	19146740	3.08	40.1	1.35e-09
4980020	5:19146634_19146981	5	19146808	-3.08	40.1	1.35e-09
4980023	5:19146738_19147175	5	19146956	-3.08	40.1	1.35e-09
4980025	5:19146847_19147476	5	19147162	-3.08	40.1	1.35e-09
4980029	5:19146981_19148155	5	19147568	-3.08	40.1	1.35e-09
4980033	5:19147175_19148156	5	19147666	-3.08	40.1	1.35e-09
4980037	5:19147476_19148185	5	19147830	-3.08	40.1	1.35e-09
4980039	5:19148155_19148208	5	19148182	-3.24	40.5	1.11e-09
4980043	5:19148156_19148287	5	19148222	-3.24	40.5	1.11e-09
4980046	5:19148185_19148300	5	19148242	-3.24	40.5	1.11e-09
4980049	5:19148208_19148419	5	19148314	-3.24	40.5	1.11e-09
4980052	5:19148287_19148634	5	19148460	-3.2	39.6	1.61e-09
4980054	5:19148300_19149260	5	19148780	-3.2	39.6	1.61e-09
4980057	5:19148419_19150015	5	19149217	-3.23	39.9	1.46e-09
4980063	5:19148634_19150867	5	19149750	-3.23	39.9	1.46e-09
4980069	5:19149260_19150876	5	19150068	-3.23	39.9	1.46e-09
4980717	5:19183189_19184555	5	19183872	-2.84	39.9	1.44e-09
4980721	5:19183306_19186854	5	19185080	-2.84	40	1.4e-09
4980728	5:19184043_19187273	5	19185658	-2.84	40	1.4e-09
4980733	5:19184555_19187380	5	19185968	-2.84	40	1.4e-09
4981004	5:19205265_19206815	5	19206040	-3.92	41.8	6.22e-10
5029458	5:22949004_22949640	5	22949322	2.02	40.1	1.32e-09
5029609	5:22956779_22957632	5	22957206	-2.26	44.4	2.12e-10
5030401	5:22998110_22998509	5	22998310	-2.01	43.1	3.63e-10
5030405	5:22998284_22998572	5	22998428	-2.01	43	3.73e-10
5030409	5:22998379_22998952	5	22998666	-2.01	43	3.73e-10
5080818	5:26344369_26345204	5	26344786	4.67	39.8	1.53e-09
5080824	5:26344541_26345558	5	26345050	4.67	39.8	1.54e-09
5165409	5:32131955_32132851	5	32132403	-3.55	41.2	8.1e-10
5165416	5:32132468_32133303	5	32132886	-3.6	42.6	4.43e-10
5165419	5:32132851_32134955	5	32133903	-3.6	42.6	4.44e-10
5170280	5:33148313_33150307	5	33149310	-3.41	43.8	2.72e-10
5201317	5:36120720_36122419	5	36121570	-2.09	40.1	1.31e-09
5201321	5:36120864_36123083	5	36121974	-2.1	40.4	1.15e-09
5201326	5:36121679_36124093	5	36122886	-2.1	40.4	1.15e-09
5201331	5:36122419_36124118	5	36123268	-2.1	40.4	1.15e-09
5201621	5:36195455_36203495	5	36199475	-2.07	39.7	1.58e-09
5201625	5:36201013_36203686	5	36202350	-2.07	39.7	1.58e-09
5201630	5:36202104_36203783	5	36202944	-2.08	40.8	9.9e-10
5201800	5:36253256_36253885	5	36253570	-2.07	40.4	1.16e-09
5201801	5:36253307_36254584	5	36253946	-2.05	40.3	1.2e-09
5201805	5:36253320_36254590	5	36253955	-2.04	40.2	1.29e-09
5201810	5:36253885_36254982	5	36254434	-2.04	40.2	1.28e-09
5201813	5:36254584_36255430	5	36255007	-2.07	41.2	8.24e-10
5201816	5:36254590_36255524	5	36255057	-2.05	40.7	1.02e-09
5221380	5:37996973_37998296	5	37997634	-2.56	43.8	2.73e-10
5221397	5:37998660_37998861	5	37998760	-2.59	42.7	4.23e-10
5221403	5:37998729_37999030	5	37998880	-2.56	41.9	6.05e-10
5221408	5:37998820_37999033	5	37998926	-2.6	43.4	3.15e-10
5221413	5:37998861_37999039	5	37998950	-2.58	44.8	1.76e-10
5221422	5:37999033_37999176	5	37999104	-2.46	42.8	4.2e-10
5221430	5:37999039_37999501	5	37999270	-2.43	42.6	4.47e-10
5221437	5:37999115_37999590	5	37999352	-2.42	41.9	6.17e-10
5221443	5:37999176_37999653	5	37999414	-2.42	41.8	6.32e-10
5221449	5:37999590_37999913	5	37999752	-2.47	40.1	1.3e-09
5221462	5:38000040_38000525	5	38000282	-2.58	42.9	3.94e-10
5221465	5:38000052_38000552	5	38000302	-2.6	44.5	1.98e-10
5221468	5:38000347_38000657	5	38000502	-2.61	45	1.64e-10
5221472	5:38000525_38000679	5	38000602	-2.7	48.5	3.68e-11
5221476	5:38000552_38001404	5	38000978	-2.64	45.6	1.24e-10
5221482	5:38000679_38002000	5	38001340	-2.81	45.9	1.1e-10
5221487	5:38001404_38002189	5	38001796	-2.8	48.1	4.43e-11
5221493	5:38001493_38002330	5	38001912	-2.8	48.1	4.42e-11
5221501	5:38002000_38002604	5	38002302	-2.85	49.6	2.36e-11
5221512	5:38002330_38002997	5	38002664	-2.66	50.3	1.71e-11
5221514	5:38002604_38003223	5	38002914	-2.73	51.9	9.04e-12
5221519	5:38002640_38003346	5	38002993	-2.8	54.1	3.57e-12
5221524	5:38002997_38003384	5	38003190	-2.87	58.1	7.16e-13
5221529	5:38003223_38003398	5	38003310	-2.85	56.6	1.29e-12
5221534	5:38003346_38003446	5	38003396	-2.83	56.6	1.3e-12
5221538	5:38003384_38003517	5	38003450	-2.92	60.6	2.63e-13
5221543	5:38003398_38003622	5	38003510	-2.89	60	3.4e-13
5221571	5:38004337_38005114	5	38004726	-2.94	60.9	2.33e-13
5221576	5:38004771_38005773	5	38005272	-2.83	56	1.7e-12
5221581	5:38004881_38005904	5	38005392	-2.76	46	1.05e-10
5221585	5:38005114_38006365	5	38005740	-2.69	44.5	1.97e-10
5221588	5:38005773_38007508	5	38006640	-2.69	44.5	1.97e-10
5221613	5:38008685_38010947	5	38009816	-3.07	49.6	2.36e-11
5221620	5:38009066_38011508	5	38010287	-3.01	48.2	4.19e-11
5221627	5:38010073_38012198	5	38011136	-3.14	50.8	1.44e-11
5221633	5:38010947_38013037	5	38011992	-2.76	46	1.05e-10
5223200	5:38103796_38104073	5	38103934	-4.31	39.7	1.59e-09
5223254	5:38110115_38110216	5	38110166	-4.32	39.8	1.49e-09
5223258	5:38110169_38110733	5	38110451	-4.31	39.5	1.68e-09
5223263	5:38110212_38110820	5	38110516	-4.31	39.5	1.68e-09
5223268	5:38110216_38111247	5	38110732	-4.32	39.8	1.49e-09
5223473	5:38125661_38127858	5	38126760	-4.47	44.7	1.86e-10
5223477	5:38126528_38127907	5	38127218	-4.3	41.9	6.15e-10
5223481	5:38127800_38128006	5	38127903	-4.3	41.9	6.15e-10
5223484	5:38127858_38128040	5	38127949	-4.3	41.9	6.15e-10
5223485	5:38127858_38128040	5	38127949	4.41	45.8	1.15e-10
5223486	5:38127907_38128247	5	38128077	-4.3	41.9	6.15e-10
5223487	5:38127907_38128247	5	38128077	4.24	46.6	8.05e-11
5223488	5:38128006_38128632	5	38128319	-4.3	41.9	6.15e-10
5223491	5:38128040_38128688	5	38128364	-4.41	45.8	1.15e-10
5223496	5:38128247_38128786	5	38128516	-4.26	40.3	1.21e-09
5223577	5:38133326_38135773	5	38134550	-4.72	46.6	8.27e-11
5223581	5:38133955_38135775	5	38134865	-4.72	46.6	8.27e-11
5223585	5:38134549_38135776	5	38135162	-4.76	46.2	9.83e-11
5223588	5:38135773_38135812	5	38135792	-4.41	45.8	1.15e-10
5223589	5:38135773_38135812	5	38135792	4.41	45.8	1.15e-10
5223590	5:38135775_38135993	5	38135884	-4.41	45.8	1.15e-10
5223591	5:38135775_38135993	5	38135884	4.41	45.8	1.15e-10
5223593	5:38135776_38136138	5	38135957	-4.41	45.8	1.15e-10
5223595	5:38135812_38136478	5	38136145	-4.41	45.8	1.15e-10
5223599	5:38135993_38139064	5	38137528	-4.41	45.8	1.15e-10
5317582	5:48530988_48532042	5	48531515	5.06	42.5	4.76e-10
5317586	5:48531234_48532215	5	48531724	5	41.9	6.1e-10
5404455	5:54918218_54920087	5	54919152	7.22	45.1	1.55e-10
5513669	5:65015636_65017846	5	65016741	19.4	44.2	2.31e-10
5514225	5:65050847_65051946	5	65051396	19.1	42.1	5.6e-10
5514230	5:65050884_65053348	5	65052116	19.1	42.1	5.6e-10
5514607	5:65087971_65088405	5	65088188	19.1	42.1	5.6e-10
5518352	5:65278445_65278946	5	65278696	19.1	42.1	5.6e-10
5518357	5:65278565_65279346	5	65278956	19.1	42.1	5.6e-10
5518362	5:65278850_65279381	5	65279116	19.1	42.1	5.6e-10
5518366	5:65278946_65279396	5	65279171	19.1	42.1	5.6e-10
5528551	5:65955909_65956656	5	65956282	-5.62	53.1	5.41e-12
5528557	5:65956034_65957408	5	65956721	-5.33	48.7	3.44e-11
5553376	5:67139752_67139984	5	67139868	-2.13	42.3	5.09e-10
5555859	5:67261190_67261547	5	67261368	4.13	44	2.47e-10
5555867	5:67261469_67261899	5	67261684	4.26	45.2	1.48e-10
5555873	5:67261547_67262278	5	67261912	4.11	42.1	5.64e-10
5561169	5:67623439_67623669	5	67623554	3.52	42	5.84e-10
5561174	5:67623544_67623734	5	67623639	3.52	42	5.84e-10
5561178	5:67623648_67623761	5	67623704	3.52	42	5.84e-10
5561181	5:67623669_67624115	5	67623892	3.52	42	5.84e-10
5563991	5:67827082_67828556	5	67827819	2.64	41.3	7.84e-10
5563997	5:67827113_67828946	5	67828030	2.68	42.6	4.44e-10
5564002	5:67827835_67829734	5	67828784	2.65	41.6	6.98e-10
5564008	5:67828946_67829779	5	67829362	2.75	44.2	2.29e-10
5564015	5:67829734_67829974	5	67829854	2.72	43.8	2.73e-10
5564021	5:67829759_67830246	5	67830002	2.72	43.8	2.73e-10
5564025	5:67829779_67830328	5	67830054	2.72	43.8	2.73e-10
5564089	5:67836716_67838037	5	67837376	2.59	43.3	3.39e-10
5564094	5:67837187_67838207	5	67837697	2.74	47	6.88e-11
5695030	5:77286248_77288753	5	77287500	4.65	49.7	2.23e-11
5695042	5:77288753_77290228	5	77289490	4.86	41.6	6.99e-10
5761893	5:83914001_83914751	5	83914376	-2.24	40.5	1.09e-09
5761898	5:83914139_83915063	5	83914601	-2.24	40.6	1.07e-09
5806055	5:85716257_85718448	5	85717352	-5.99	41.6	6.97e-10
5806461	5:85729043_85730473	5	85729758	-2.03	39.7	1.6e-09
5817234	5:86173011_86173412	5	86173212	6.22	42.3	5.12e-10
5817238	5:86173034_86173699	5	86173366	6.22	42.3	5.12e-10
5817240	5:86173044_86173963	5	86173504	6.21	42.3	5.22e-10
5817246	5:86173412_86174026	5	86173719	6.21	42.3	5.22e-10
5819280	5:86241636_86241999	5	86241818	2.98	41.3	8e-10
5819283	5:86241637_86242004	5	86241820	2.97	42.5	4.79e-10
5819287	5:86241860_86242098	5	86241979	3.11	45.4	1.37e-10
5819292	5:86241999_86242217	5	86242108	3.12	51.1	1.28e-11
5819298	5:86242098_86242673	5	86242386	3.29	51.9	9.07e-12
5819303	5:86242217_86242674	5	86242446	3.24	49.8	2.14e-11
5819308	5:86242582_86243079	5	86242830	3.28	51.7	9.95e-12
5819311	5:86242673_86243311	5	86242992	3.38	52.2	7.9e-12
5819316	5:86242674_86243326	5	86243000	3.38	52.2	7.9e-12
5819318	5:86243079_86243704	5	86243392	3.38	52.2	7.9e-12
5819322	5:86243311_86243886	5	86243598	3.38	52.2	7.9e-12
5819325	5:86243326_86244093	5	86243710	3.29	51.9	9.07e-12
5819328	5:86243704_86244169	5	86243936	3.29	51.9	9.07e-12
5819331	5:86243886_86244266	5	86244076	3.29	51.9	9.07e-12
5819336	5:86244093_86244937	5	86244515	3.03	40.6	1.07e-09
5819340	5:86244169_86245047	5	86244608	3.03	40.6	1.07e-09
5824533	5:86417771_86418045	5	86417908	2.97	44.8	1.8e-10
5865805	5:87841673_87842184	5	87841928	7.73	55.8	1.79e-12
5865811	5:87841929_87842240	5	87842084	5.68	41.4	7.68e-10
5898248	5:88789913_88790256	5	88790084	2.6	42.2	5.28e-10
5898253	5:88790210_88790365	5	88790288	2.62	42.7	4.35e-10
5898258	5:88790230_88790424	5	88790327	2.61	41.4	7.49e-10
5947767	6:6892361_6892810	6	6892586	-3.97	40.4	1.19e-09
5947772	6:6892671_6892895	6	6892783	-3.97	40.4	1.19e-09
5947793	6:6893477_6894121	6	6893799	-4.34	40.9	9.41e-10
5947797	6:6893485_6894282	6	6893884	-4.34	40.9	9.41e-10
5947802	6:6893563_6894461	6	6894012	-4.34	40.9	9.41e-10
5947806	6:6894121_6894740	6	6894430	-4.34	40.9	9.41e-10
6146719	6:21528799_21529767	6	21529283	8.7	42.2	5.28e-10
6148634	6:21635574_21635779	6	21635676	7.26	40.6	1.06e-09
6148637	6:21635620_21636021	6	21635820	7.65	41	9.06e-10
6148644	6:21635623_21636568	6	21636096	7.64	41.2	8.38e-10
6178242	6:24457605_24458800	6	24458202	3.34	39.6	1.65e-09
6178251	6:24458276_24465992	6	24462134	3.06	40.2	1.27e-09
6178257	6:24458800_24466825	6	24462812	3.11	40.9	9.45e-10
6396706	6:47676955_47677949	6	47677452	-3.43	42	5.94e-10
6396713	6:47677327_47678041	6	47677684	-3.43	41.5	7.24e-10
6396790	6:47681716_47683905	6	47682810	-3.17	42.7	4.35e-10
6396799	6:47683724_47686906	6	47685315	-3.24	45.7	1.19e-10
6396802	6:47683905_47687265	6	47685585	-3.24	45.7	1.19e-10
6396815	6:47687265_47688338	6	47687802	-3.28	47.5	5.6e-11
6396819	6:47687594_47688977	6	47688286	-3.25	46.4	8.93e-11
6396823	6:47687643_47689248	6	47688446	-3.25	46.4	8.93e-11
6407964	6:48402470_48403802	6	48403136	3.13	41.1	8.49e-10
6407969	6:48402772_48403836	6	48403304	3.13	41.1	8.49e-10
6407974	6:48403098_48404670	6	48403884	3.13	41.1	8.49e-10
6407978	6:48403802_48404692	6	48404247	3.13	41.1	8.49e-10
6407982	6:48403836_48404759	6	48404298	3.13	41.1	8.49e-10
6456592	6:51775753_51776764	6	51776258	-4.76	41.8	6.37e-10
6593601	6:63562054_63563416	6	63562735	-4.15	40.7	1.03e-09
6842200	6:76577626_76577897	6	76577762	5.21	46.2	9.52e-11
6842204	6:76577726_76577919	6	76577822	5.21	46.2	9.52e-11
6842208	6:76577812_76578005	6	76577908	5.21	46.2	9.52e-11
6842213	6:76577897_76578138	6	76578018	5.21	46.2	9.52e-11
6858938	6:77143645_77143685	6	77143665	-3.32	40.1	1.34e-09
7050649	7:17292377_17293007	7	17292692	3.32	44	2.51e-10
7050653	7:17292419_17293017	7	17292718	3.38	45.1	1.56e-10
7050655	7:17292780_17293138	7	17292959	3.38	45.1	1.56e-10
7050659	7:17293007_17293316	7	17293162	3.38	45.1	1.56e-10
7201481	7:31624653_31628016	7	31626334	-4.41	40.1	1.33e-09
7201487	7:31626282_31631790	7	31629036	-4.41	40.1	1.33e-09
7201493	7:31627423_31633862	7	31630642	-4.41	40.1	1.33e-09
7201496	7:31628016_31634897	7	31631456	-4.41	40.1	1.33e-09
7256289	7:36942527_36943226	7	36942876	-3.99	58.2	7.03e-13
7256294	7:36943145_36943473	7	36943309	-3.99	58.2	7.03e-13
7256299	7:36943154_36943868	7	36943511	-3.99	58.2	7.03e-13
7256305	7:36943226_36944078	7	36943652	-3.99	58.2	7.03e-13
7257065	7:37008229_37009808	7	37009018	-3.82	51.7	9.72e-12
7257070	7:37009418_37010001	7	37009710	-3.82	51.7	9.72e-12
7257075	7:37009433_37010560	7	37009996	-3.82	51.7	9.72e-12
7257079	7:37009808_37012278	7	37011043	-3.82	51.7	9.72e-12
7257914	7:37077521_37078477	7	37077999	-3.75	49.7	2.2e-11
7257920	7:37077804_37079802	7	37078803	-3.75	49.7	2.2e-11
7257924	7:37078247_37079854	7	37079050	-3.75	49.7	2.2e-11
7257926	7:37078477_37079934	7	37079206	-3.75	49.7	2.2e-11
7258387	7:37124015_37124230	7	37124122	-3.94	56.9	1.15e-12
7258391	7:37124167_37124359	7	37124263	-3.94	57	1.13e-12
7258396	7:37124221_37125011	7	37124616	-3.9	55.2	2.32e-12
7258400	7:37124230_37125013	7	37124622	-3.9	55.2	2.32e-12
7258417	7:37126764_37127778	7	37127271	-3.75	49.7	2.2e-11
7258421	7:37127206_37128865	7	37128036	-3.75	49.7	2.2e-11
7258424	7:37127496_37128876	7	37128186	-3.75	49.7	2.2e-11
7258427	7:37127778_37129077	7	37128428	-3.75	49.7	2.2e-11
7259969	7:37254834_37256002	7	37255418	-3.66	59.3	4.51e-13
7259975	7:37254952_37256421	7	37255686	-3.73	60.1	3.21e-13
7259981	7:37255096_37257006	7	37256051	-3.71	62.3	1.33e-13
7260411	7:37323120_37328721	7	37325920	-2.46	39.8	1.49e-09
7260417	7:37324675_37330917	7	37327796	-2.41	40.7	1e-09
7260423	7:37324780_37335129	7	37329954	-2.46	39.9	1.42e-09
7260428	7:37328721_37336425	7	37332573	-2.47	40.1	1.35e-09
7260537	7:37358061_37360325	7	37359193	-2.5	41.8	6.43e-10
7260542	7:37358673_37360819	7	37359746	-2.5	41.8	6.43e-10
7266686	7:38262368_38262940	7	38262654	7.71	41.9	6.08e-10
7266690	7:38262378_38263122	7	38262750	7.71	41.9	6.08e-10
7266700	7:38262940_38264458	7	38263699	7.71	41.9	6.08e-10
7266704	7:38263122_38265398	7	38264260	7.71	41.9	6.08e-10
7266708	7:38264446_38265692	7	38265069	7.71	41.9	6.08e-10
7266712	7:38264458_38266125	7	38265292	6.8	45.8	1.15e-10
7266716	7:38265398_38266777	7	38266088	7.36	46	1.04e-10
7266720	7:38265692_38267237	7	38266464	7.36	46	1.04e-10
7266804	7:38274837_38275715	7	38275276	7.25	40.8	9.69e-10
7309853	7:43043744_43046360	7	43045052	-2.91	39.9	1.47e-09
7334048	7:45390924_45391388	7	45391156	2.46	41.3	7.97e-10
7523343	7:61399874_61400598	7	61400236	-2.64	40.4	1.16e-09
7523348	7:61399875_61400805	7	61400340	-2.64	40.5	1.12e-09
7533765	7:62021255_62022031	7	62021643	4.12	51.2	1.18e-11
7548566	7:63059160_63062125	7	63060642	4.83	53.1	5.51e-12
7548574	7:63059707_63062252	7	63060980	4.84	53.2	5.18e-12
7619558	7:67928868_67929544	7	67929206	6.73	52.3	7.77e-12
7619564	7:67929435_67930052	7	67929744	6.73	52.3	7.77e-12
7619567	7:67929486_67930148	7	67929817	6.73	52.3	7.77e-12
7619571	7:67929544_67930241	7	67929892	6.73	52.3	7.77e-12
7675739	7:71261830_71263284	7	71262557	3.13	43.7	2.77e-10
7680461	7:71505997_71506434	7	71506216	-4.21	41	8.86e-10
7706877	7:73495628_73496466	7	73496047	-3.34	39.6	1.62e-09
7706880	7:73496211_73496486	7	73496348	-3.34	39.6	1.63e-09
7706887	7:73496448_73496516	7	73496482	-3.34	39.6	1.63e-09
7706892	7:73496466_73496519	7	73496492	-3.34	39.6	1.63e-09
7706897	7:73496486_73496553	7	73496520	-3.34	39.6	1.63e-09
7706919	7:73496605_73496974	7	73496790	-3.34	39.6	1.63e-09
7706923	7:73496748_73497177	7	73496962	-3.34	39.6	1.63e-09
7706930	7:73496894_73497229	7	73497062	-3.34	39.6	1.63e-09
7706936	7:73496974_73497303	7	73497138	-3.34	39.6	1.63e-09
7707455	7:73524688_73525078	7	73524883	-3.65	41.2	8.19e-10
7739798	7:75341304_75342306	7	75341805	4	39.9	1.42e-09
7739804	7:75341981_75342493	7	75342237	4	39.9	1.42e-09
7761176	7:76438328_76438833	7	76438580	5.16	43.5	3.03e-10
7761182	7:76438500_76439136	7	76438818	5.16	43.5	3.03e-10
7761188	7:76438564_76439407	7	76438986	5.17	43.7	2.86e-10
7761191	7:76438833_76439414	7	76439124	5.19	43.9	2.56e-10
7893442	8:4941189_4941447	8	4941318	6.37	45.5	1.32e-10
7893446	8:4941328_4941738	8	4941533	6.37	45.5	1.32e-10
7893449	8:4941417_4942462	8	4941940	6.37	45.5	1.32e-10
7893463	8:4942462_4944665	8	4943564	4.14	43.2	3.54e-10
7959723	8:11308252_11308983	8	11308618	2.9	39.9	1.42e-09
7959727	8:11308404_11309422	8	11308913	2.9	39.9	1.42e-09
7959731	8:11308510_11309503	8	11309006	2.9	39.9	1.42e-09
7959734	8:11308983_11309697	8	11309340	2.9	39.9	1.42e-09
7959747	8:11310006_11310576	8	11310291	3.08	43.2	3.55e-10
7970365	8:12096957_12097663	8	12097310	5	41.1	8.62e-10
7970370	8:12097092_12098492	8	12097792	5.02	41.3	7.99e-10
7970374	8:12097634_12098581	8	12098108	5.02	42.2	5.33e-10
7970379	8:12097663_12099006	8	12098334	5.02	42.2	5.33e-10
8016815	8:16947356_16947684	8	16947520	2.49	51	1.3e-11
8032323	8:18189094_18190582	8	18189838	-3.96	39.9	1.46e-09
8032328	8:18189619_18192298	8	18190958	-3.95	39.8	1.52e-09
8035226	8:18305724_18306242	8	18305983	-3.92	45.8	1.16e-10
8035232	8:18306154_18306750	8	18306452	-3.92	45.8	1.16e-10
8035236	8:18306163_18306962	8	18306562	-3.92	45.8	1.16e-10
8035242	8:18306242_18307984	8	18307113	-3.92	45.8	1.16e-10
8268861	8:39613613_39614326	8	39613970	-4.03	55	2.54e-12
8268864	8:39614241_39616724	8	39615482	-4.25	60.2	3.06e-13
8268880	8:39617974_39618981	8	39618478	4.06	56.1	1.63e-12
8268910	8:39620322_39621042	8	39620682	5.41	40.7	1.03e-09
8268941	8:39621946_39622357	8	39622152	5.41	40.7	1.03e-09
8268945	8:39622337_39622652	8	39622494	5.41	40.7	1.03e-09
8268961	8:39622673_39623734	8	39623204	-4.03	55	2.54e-12
8268991	8:39628109_39628595	8	39628352	5.79	43.8	2.7e-10
8269046	8:39632557_39634262	8	39633410	4.24	61.4	1.95e-13
8269167	8:39652301_39653599	8	39652950	5.41	40.7	1.03e-09
8269172	8:39653318_39653871	8	39653594	5.41	40.7	1.03e-09
8269177	8:39653464_39654167	8	39653816	5.41	40.7	1.03e-09
8269181	8:39653599_39654290	8	39653944	5.41	40.7	1.03e-09
8269185	8:39653871_39654780	8	39654326	5.41	40.7	1.03e-09
8269188	8:39654167_39655220	8	39654694	5.41	40.7	1.03e-09
8269195	8:39655220_39655670	8	39655445	4.9	67.5	1.76e-14
8269198	8:39655399_39655933	8	39655666	4.9	67.5	1.76e-14
8269201	8:39655471_39655940	8	39655706	4.79	63.4	8.83e-14
8269204	8:39655670_39656724	8	39656197	4.65	60.9	2.37e-13
8269221	8:39657346_39657551	8	39657448	4.89	67.6	1.69e-14
8269224	8:39657413_39657903	8	39657658	4.89	67.6	1.69e-14
8269227	8:39657537_39659900	8	39658718	4.43	50.3	1.71e-11
8269230	8:39657551_39661919	8	39659735	4.41	49.8	2.17e-11
8269231	8:39657551_39661919	8	39659735	-5.02	69.4	8.39e-15
8269232	8:39657903_39662911	8	39660407	4.41	49.8	2.17e-11
8269233	8:39657903_39662911	8	39660407	-5.02	69.4	8.39e-15
8269234	8:39659900_39663872	8	39661886	4.17	45.2	1.46e-10
8269235	8:39659900_39663872	8	39661886	-5.02	69.4	8.39e-15
8269236	8:39661919_39664494	8	39663206	4.64	59.3	4.51e-13
8269237	8:39661919_39664494	8	39663206	-5.02	69.4	8.39e-15
8269238	8:39662911_39664537	8	39663724	4.67	60.1	3.23e-13
8269239	8:39662911_39664537	8	39663724	-4.99	67.2	1.96e-14
8269240	8:39663872_39664587	8	39664230	4.67	60.1	3.23e-13
8269241	8:39663872_39664587	8	39664230	-4.99	67.2	1.96e-14
8269242	8:39664494_39664781	8	39664638	4.68	55.6	1.94e-12
8269243	8:39664494_39664781	8	39664638	-5.02	69.4	8.39e-15
8269244	8:39664537_39666387	8	39665462	4.68	55.6	1.94e-12
8269248	8:39664587_39667271	8	39665929	4.68	55.6	1.94e-12
8269251	8:39664781_39667816	8	39666298	4.72	57.6	8.87e-13
8269254	8:39666387_39670029	8	39668208	4.93	68	1.45e-14
8269258	8:39667271_39670162	8	39668716	4.81	66.3	2.81e-14
8269262	8:39667816_39670323	8	39669070	4.89	67.6	1.69e-14
8269267	8:39670029_39670445	8	39670237	4.88	65.8	3.42e-14
8271971	8:40035721_40037017	8	40036369	7.41	43.7	2.86e-10
8271977	8:40036155_40037032	8	40036594	7.33	41.2	8.3e-10
8271982	8:40036774_40037425	8	40037100	7.25	52.9	6e-12
8274957	8:40318259_40319461	8	40318860	7.31	40.8	9.68e-10
8274960	8:40318785_40319875	8	40319330	8.18	44.4	2.07e-10
8274963	8:40319150_40320228	8	40319689	8.18	44.4	2.07e-10
8274966	8:40319461_40320513	8	40319987	8.18	44.4	2.07e-10
8275252	8:40360215_40362907	8	40361561	9.44	44.4	2.12e-10
8340719	8:48485215_48487400	8	48486308	4.34	44.5	2.02e-10
8340724	8:48485396_48488104	8	48486750	4.34	44.5	2.02e-10
8340755	8:48488484_48490916	8	48489700	3.66	41.7	6.71e-10
8340764	8:48489980_48491579	8	48490780	3.59	45	1.61e-10
8340769	8:48490234_48493080	8	48491657	3.59	45	1.61e-10
8340774	8:48490916_48493603	8	48492260	-2.84	40.6	1.07e-09
8340785	8:48493603_48495514	8	48494558	3.53	40.7	9.99e-10
8340787	8:48494824_48496266	8	48495545	3.54	41.3	7.91e-10
8340790	8:48494919_48496327	8	48495623	3.54	41.3	7.91e-10
8340793	8:48495514_48496914	8	48496214	3.54	41.3	7.91e-10
8340796	8:48496266_48497006	8	48496636	3.54	41.3	7.91e-10
8340800	8:48496327_48497088	8	48496708	3.6	43.1	3.6e-10
8340802	8:48496914_48497290	8	48497102	3.54	41.3	7.91e-10
8340806	8:48497006_48497405	8	48497206	3.54	41.3	7.91e-10
8340812	8:48497088_48499077	8	48498082	3.57	42	5.8e-10
8340865	8:48503594_48503982	8	48503788	4.34	44.5	2.02e-10
8340869	8:48503625_48504569	8	48504097	4.35	44.6	1.94e-10
8340889	8:48504774_48506923	8	48505848	3.89	39.8	1.53e-09
8340901	8:48505924_48508925	8	48507424	4.47	44.4	2.11e-10
8340954	8:48512235_48513186	8	48512710	4.34	44.5	2.02e-10
8340959	8:48512506_48513378	8	48512942	4.34	44.5	2.02e-10
8340963	8:48512515_48513448	8	48512982	4.34	44.5	2.02e-10
8340967	8:48513186_48513622	8	48513404	4.34	44.5	2.02e-10
8340996	8:48516989_48517677	8	48517333	3.7	42.8	4.19e-10
8341002	8:48517004_48518110	8	48517557	3.7	42.8	4.19e-10
8341027	8:48518933_48521196	8	48520064	3.69	42.5	4.78e-10
8341050	8:48521999_48523551	8	48522775	3.56	41.4	7.61e-10
8341054	8:48522959_48523641	8	48523300	3.56	41.4	7.61e-10
8372848	8:51369754_51370992	8	51370373	8.04	43.9	2.56e-10
8372851	8:51370215_51371280	8	51370748	8.73	41	8.83e-10
8372855	8:51370333_51371643	8	51370988	8.7	40.9	9.53e-10
8372859	8:51370992_51372332	8	51371662	8.55	47.4	5.82e-11
8393335	8:53162231_53163392	8	53162812	-2.84	41.6	6.97e-10
8393342	8:53162237_53163409	8	53162823	-2.82	41.1	8.74e-10
8393348	8:53162264_53163951	8	53163108	-2.81	40.1	1.31e-09
8393352	8:53163392_53164214	8	53163803	-2.82	41.1	8.74e-10
8398367	8:53582531_53583880	8	53583206	5.3	45.5	1.29e-10
8398371	8:53582930_53584200	8	53583565	5.3	45.5	1.29e-10
8398375	8:53583727_53584265	8	53583996	5.3	45.5	1.29e-10
8398379	8:53583880_53584684	8	53584282	5.3	45.5	1.29e-10
8401103	8:53750986_53752621	8	53751804	4.79	48.7	3.38e-11
8401153	8:53753831_53754511	8	53754171	4.78	40.2	1.27e-09
8401157	8:53753937_53755059	8	53754498	4.8	40.2	1.25e-09
8406541	8:54047675_54048212	8	54047944	5.1	39.8	1.54e-09
8406548	8:54047797_54048233	8	54048015	5.1	39.8	1.54e-09
8430948	8:55518125_55519434	8	55518780	4.32	50.1	1.89e-11
8534653	8:61836841_61837247	8	61837044	5.91	51	1.31e-11
8534742	8:61841862_61844298	8	61843080	5.83	60.8	2.45e-13
8534748	8:61843705_61844301	8	61844003	5.83	60.8	2.45e-13
8534753	8:61844159_61844725	8	61844442	5.83	60.8	2.45e-13
8534845	8:61856044_61858477	8	61857260	6.2	53.4	4.79e-12
8534852	8:61856114_61860286	8	61858200	6.21	53.5	4.77e-12
8534859	8:61857504_61860574	8	61859039	6.19	53.4	4.92e-12
8534863	8:61858477_61861456	8	61859966	6.21	53.5	4.77e-12
8534933	8:61868194_61875978	8	61872086	6.29	53.7	4.24e-12
8535183	8:61933412_61939739	8	61936576	5.04	46.5	8.7e-11
8535246	8:61952832_61955031	8	61953932	4.04	43.7	2.83e-10
8535373	8:61968721_61970392	8	61969556	5.17	43.6	2.99e-10
8535378	8:61968793_61970745	8	61969769	5.17	43.6	2.99e-10
8535383	8:61970100_61970837	8	61970468	5.17	43.6	2.99e-10
8535430	8:61975346_61978133	8	61976740	4.15	55.1	2.42e-12
8535486	8:61984292_61985643	8	61984968	5.79	63.4	8.62e-14
8535490	8:61984317_61986532	8	61985424	5.78	64.1	6.68e-14
8535498	8:61985643_61987335	8	61986489	4.87	41.4	7.53e-10
8535515	8:61988193_61992385	8	61990289	4.72	42.5	4.73e-10
8535531	8:61992764_61995298	8	61994031	4.11	52.3	7.73e-12
8535731	8:62007174_62007326	8	62007250	4.34	47.2	6.53e-11
8535740	8:62007308_62007774	8	62007541	4.44	48.6	3.58e-11
8535760	8:62008076_62008818	8	62008447	4.21	43.9	2.57e-10
8535765	8:62008616_62009917	8	62009266	4.21	43.9	2.57e-10
8535770	8:62008755_62009918	8	62009336	4.21	43.9	2.57e-10
8535774	8:62008818_62010186	8	62009502	4.22	44	2.51e-10
8584116	8:64471582_64472421	8	64472002	-3.65	43.4	3.26e-10
8587015	8:64588538_64588611	8	64588574	2.55	48.1	4.45e-11
8587020	8:64588557_64588887	8	64588722	3.33	42.9	3.93e-10
8667029	8:69277387_69278076	8	69277732	4.58	82.3	6.33e-17
8667035	8:69277442_69278118	8	69277780	4.74	84.4	2.97e-17
8667432	8:69293525_69294664	8	69294094	4.2	65.5	3.92e-14
8667439	8:69293564_69296893	8	69295228	4.76	62.3	1.38e-13
8667446	8:69294512_69296920	8	69295716	4.19	48.2	4.27e-11
8858106	8:73817249_73817375	8	73817312	8.44	41.3	7.86e-10
8858112	8:73817306_73817380	8	73817343	9.02	40.6	1.08e-09
8871388	8:73875971_73876067	8	73876019	14.7	44.2	2.28e-10
9050001	9:9705777_9706338	9	9706058	-2.84	41.8	6.39e-10
9050316	9:9730516_9731718	9	9731117	3.24	43.2	3.55e-10
9050321	9:9731297_9731732	9	9731514	3.24	43.2	3.55e-10
9050326	9:9731660_9732165	9	9731912	3.08	43.6	2.88e-10
9050333	9:9731732_9732343	9	9732038	3.08	43.4	3.16e-10
9054361	9:10092405_10093644	9	10093024	3.97	43.1	3.65e-10
9054366	9:10092987_10093705	9	10093346	3.97	43.1	3.65e-10
9054372	9:10093433_10094198	9	10093816	3.97	43.1	3.65e-10
9054378	9:10093644_10095510	9	10094577	3.97	43.1	3.65e-10
9072526	9:11961503_11962579	9	11962041	3.01	41.7	6.68e-10
9072529	9:11961517_11962796	9	11962156	3.01	41.7	6.68e-10
9072535	9:11962441_11962826	9	11962634	3.01	41.7	6.68e-10
9072540	9:11962579_11963001	9	11962790	3.01	41.7	6.68e-10
9072654	9:11971494_11973351	9	11972422	2.05	40.5	1.13e-09
9072657	9:11971968_11973834	9	11972901	2.05	40.5	1.13e-09
9072661	9:11972840_11974502	9	11973671	2.56	57.2	1.05e-12
9072666	9:11973351_11974561	9	11973956	2.68	64.3	6.04e-14
9072669	9:11973834_11974599	9	11974216	2.68	64.3	6.04e-14
9072673	9:11974502_11974646	9	11974574	2.72	48.7	3.37e-11
9072794	9:11979205_11979812	9	11979508	2.18	46.4	9.1e-11
9072797	9:11979664_11980364	9	11980014	2.07	40.2	1.29e-09
9072967	9:11987680_11988079	9	11987880	2.34	43.1	3.63e-10
9072974	9:11988008_11988162	9	11988085	2.3	42.2	5.44e-10
9084397	9:12870158_12871381	9	12870770	3.53	41.8	6.44e-10
9084401	9:12871068_12872086	9	12871577	3.53	41.8	6.44e-10
9109270	9:15257710_15257903	9	15257806	3.93	42.1	5.61e-10
9109276	9:15257758_15258710	9	15258234	3.76	42	5.86e-10
9109281	9:15257897_15258829	9	15258363	3.78	42.4	4.9e-10
9120465	9:15900043_15901107	9	15900575	-2.39	41.3	7.74e-10
9124873	9:16251711_16252222	9	16251966	2.33	39.6	1.61e-09
9205990	9:24328929_24330423	9	24329676	8.69	42.1	5.48e-10
9206001	9:24330100_24331014	9	24330557	7.58	42.1	5.51e-10
9206007	9:24330423_24331998	9	24331210	8.68	42	5.71e-10
9207451	9:24485299_24487941	9	24486620	6.87	45.5	1.33e-10
9207455	9:24486950_24488268	9	24487609	8.25	48	4.5e-11
9207473	9:24488268_24488706	9	24488487	8.67	41.9	6.12e-10
9207534	9:24494075_24494928	9	24494502	8.67	41.9	6.12e-10
9207537	9:24494262_24495227	9	24494744	8.67	41.9	6.12e-10
9208521	9:24655622_24657966	9	24656794	8.67	41.9	6.06e-10
9208526	9:24655685_24658699	9	24657192	8.67	41.9	6.06e-10
9208859	9:24696863_24698652	9	24697758	8.03	40.3	1.2e-09
9208864	9:24697018_24700300	9	24698659	8.03	40.3	1.2e-09
9208869	9:24697749_24704139	9	24700944	8.03	40.3	1.2e-09
9209919	9:24802199_24807633	9	24804916	8.67	41.9	6.12e-10
9294490	9:31386256_31387114	9	31386685	3.66	62.4	1.34e-13
9294498	9:31386410_31387363	9	31386886	3.47	51.5	1.06e-11
9296080	9:31520326_31521200	9	31520763	7.08	43.8	2.66e-10
9358587	9:38765906_38767340	9	38766623	3.33	43.6	2.98e-10
9358592	9:38766359_38767360	9	38766860	3.32	43.5	3.04e-10
9358598	9:38766513_38767383	9	38766948	3.32	43.5	3.04e-10
9358602	9:38767340_38767475	9	38767408	3.41	47.7	5.14e-11
9358606	9:38767360_38767487	9	38767424	3.22	42.1	5.64e-10
9358614	9:38767475_38767543	9	38767509	3.27	48.3	4.08e-11
9358617	9:38767487_38767601	9	38767544	3.14	43.7	2.86e-10
9358634	9:38767688_38768392	9	38768040	3.25	42.2	5.28e-10
9358651	9:38768547_38769017	9	38768782	2.97	40	1.36e-09
9364890	9:39159484_39160508	9	39159996	-2.33	44.2	2.27e-10
9364894	9:39159704_39160888	9	39160296	-2.33	44.2	2.27e-10
9364897	9:39159933_39160977	9	39160455	-2.33	44.2	2.27e-10
9364900	9:39160508_39161246	9	39160877	-2.32	44.2	2.3e-10
9364901	9:39160508_39161246	9	39160877	2.24	41.7	6.49e-10
9364902	9:39160888_39161459	9	39161174	-2.25	40.9	9.17e-10
9364903	9:39160888_39161459	9	39161174	2.17	39.6	1.67e-09
9364904	9:39160977_39161636	9	39161306	-2.2	39.9	1.47e-09
9364907	9:39161246_39161935	9	39161590	-2.2	39.9	1.47e-09
9364909	9:39161459_39162060	9	39161760	-2.31	42.8	4.05e-10
9364914	9:39161636_39162261	9	39161948	-2.32	42.7	4.23e-10
9364920	9:39161935_39162601	9	39162268	-2.3	41.2	8.37e-10
9364923	9:39162060_39162784	9	39162422	-2.37	44	2.51e-10
9364929	9:39162261_39163253	9	39162757	-2.27	40.9	9.2e-10
9364932	9:39162601_39163671	9	39163136	-2.27	40.9	9.47e-10
9364937	9:39162784_39163751	9	39163268	-2.27	40.9	9.47e-10
9364941	9:39163253_39164355	9	39163804	-2.29	40.9	9.23e-10
9364945	9:39163671_39164375	9	39164023	-2.29	40.9	9.23e-10
9372697	9:39514330_39515075	9	39514702	5.01	40.7	1.04e-09
9372701	9:39514333_39515076	9	39514704	5.01	41.1	8.43e-10
9372712	9:39515076_39515479	9	39515278	5.79	49.4	2.5e-11
9372715	9:39515183_39515655	9	39515419	5.79	49.4	2.5e-11
9372720	9:39515191_39517717	9	39516454	5.61	41.7	6.49e-10
9385897	9:40442387_40444113	9	40443250	5.78	44.8	1.76e-10
9385904	9:40443604_40445124	9	40444364	5.78	44.8	1.77e-10
9386310	9:40489108_40490768	9	40489938	6.57	44.1	2.37e-10
9409069	9:42155156_42155642	9	42155399	-3.81	48.8	3.2e-11
9409075	9:42155383_42155681	9	42155532	-3.79	48.5	3.69e-11
9409080	9:42155513_42155955	9	42155734	-3.5	44.7	1.84e-10
9451123	9:46941505_46942495	9	46942000	3.73	39.7	1.6e-09
9451126	9:46941656_46942680	9	46942168	3.74	40.3	1.21e-09
9516303	9:50704301_50707307	9	50705804	3.84	42	5.8e-10
9529336	9:51168768_51168949	9	51168858	-4.17	52.7	6.61e-12
9529339	9:51168782_51169030	9	51168906	-4.3	55.2	2.35e-12
9529344	9:51168887_51169121	9	51169004	-4.29	54.7	2.95e-12
9529349	9:51168949_51169178	9	51169064	-3.9	46.9	7.28e-11
9529353	9:51169030_51169348	9	51169189	-4.26	54.7	2.86e-12
9542292	9:52021351_52021842	9	52021596	3.56	42.7	4.38e-10
9542297	9:52021352_52022948	9	52022150	3.58	43.5	3.06e-10
9542303	9:52021659_52023125	9	52022392	3.54	41	9.06e-10
9599324	9:55880484_55881134	9	55880809	2.06	43.2	3.43e-10
9599327	9:55880745_55881140	9	55880942	2.05	42.8	4.12e-10
9599330	9:55881055_55881505	9	55881280	2.05	42.8	4.12e-10
9599339	9:55881505_55882610	9	55882058	2.12	46.2	9.79e-11
9599344	9:55881869_55882969	9	55882419	2.06	44.9	1.69e-10
9599349	9:55882249_55883106	9	55882678	2.06	44.9	1.67e-10
9599354	9:55882610_55883203	9	55882906	2.09	46.2	9.86e-11
9599358	9:55882969_55883413	9	55883191	2.03	43.1	3.59e-10
9599365	9:55883203_55884102	9	55883652	2.11	46.2	9.92e-11
9599369	9:55883413_55884148	9	55883780	2.03	42.3	5.04e-10
9599372	9:55883615_55884725	9	55884170	2.01	41.1	8.43e-10
9616345	9:57213817_57215101	9	57214459	4.07	47.7	5.15e-11
9616370	9:57216283_57218169	9	57217226	4.2	49.2	2.79e-11
9616374	9:57217061_57218922	9	57217992	4.19	49.1	2.84e-11
9616378	9:57218020_57219331	9	57218676	4.19	49.1	2.84e-11
9677458	9:60820597_60821680	9	60821138	-4.01	49.4	2.56e-11
9677464	9:60820860_60821729	9	60821294	-3.89	41.7	6.58e-10
9677476	9:60821261_60821815	9	60821538	-4.05	43	3.83e-10
9689552	10:2087713_2090198	10	2088956	11.1	45.5	1.31e-10
9689556	10:2088875_2090394	10	2089634	11.1	45.7	1.18e-10
9723066	10:8361976_8364172	10	8363074	-3.67	41.7	6.65e-10
9723070	10:8362119_8364263	10	8363191	-3.67	41.7	6.65e-10
9723075	10:8363940_8364885	10	8364412	-3.67	41.7	6.65e-10
9723079	10:8364172_8365189	10	8364680	-3.67	41.7	6.65e-10
9723081	10:8364263_8365222	10	8364742	-3.67	41.7	6.65e-10
9723084	10:8364885_8365662	10	8365274	-3.67	41.7	6.65e-10
9723087	10:8365189_8367277	10	8366233	-3.67	41.7	6.65e-10
9723090	10:8365222_8367419	10	8366320	-3.67	41.7	6.65e-10
9723093	10:8365662_8367610	10	8366636	-3.67	41.7	6.65e-10
9723096	10:8367277_8367943	10	8367610	-3.67	41.7	6.65e-10
9723099	10:8367419_8368181	10	8367800	-3.67	41.7	6.65e-10
9723100	10:8367419_8368181	10	8367800	3.67	41.7	6.65e-10
9723102	10:8367610_8368765	10	8368188	-3.67	41.7	6.65e-10
9723104	10:8367943_8368885	10	8368414	-3.67	41.7	6.65e-10
9723107	10:8368181_8369008	10	8368594	-3.67	41.7	6.65e-10
9723110	10:8368765_8369330	10	8369048	-3.67	41.7	6.65e-10
9723113	10:8368885_8370035	10	8369460	-3.67	41.7	6.65e-10
9723114	10:8368885_8370035	10	8369460	3.67	41.7	6.65e-10
9723115	10:8369008_8370106	10	8369557	-3.67	41.7	6.65e-10
9723118	10:8369330_8370128	10	8369729	-3.67	41.7	6.65e-10
9723121	10:8370035_8370849	10	8370442	-3.67	41.7	6.65e-10
9723124	10:8370106_8371899	10	8371002	-3.67	41.7	6.65e-10
9723128	10:8370128_8372663	10	8371396	-3.67	41.7	6.65e-10
9723130	10:8370849_8372669	10	8371759	-3.67	41.7	6.65e-10
9723133	10:8371899_8372955	10	8372427	-3.67	41.7	6.65e-10
9723136	10:8372663_8373028	10	8372846	-3.67	41.7	6.65e-10
9723139	10:8372669_8373495	10	8373082	-3.67	41.7	6.65e-10
9723140	10:8372669_8373495	10	8373082	3.67	41.7	6.65e-10
9723142	10:8372955_8373563	10	8373259	-3.67	41.7	6.65e-10
9723144	10:8373028_8373796	10	8373412	-3.67	41.7	6.65e-10
9723147	10:8373495_8373865	10	8373680	-3.67	41.7	6.65e-10
9723151	10:8373563_8374353	10	8373958	-3.67	41.7	6.65e-10
9723154	10:8373796_8374927	10	8374362	-3.67	41.7	6.65e-10
9723157	10:8373865_8375149	10	8374507	-3.67	41.7	6.65e-10
9723160	10:8374353_8375211	10	8374782	-3.67	41.7	6.65e-10
9723163	10:8374927_8375383	10	8375155	-3.67	41.7	6.65e-10
9723164	10:8374927_8375383	10	8375155	3.67	41.7	6.65e-10
9723165	10:8375149_8375773	10	8375461	-3.67	41.7	6.65e-10
9723168	10:8375211_8375774	10	8375492	-3.68	41.8	6.29e-10
9723171	10:8375383_8375775	10	8375579	-3.68	41.8	6.29e-10
9723178	10:8375775_8375860	10	8375818	-3.68	41.8	6.29e-10
9723181	10:8375777_8376232	10	8376004	-3.68	41.8	6.29e-10
9723184	10:8375778_8376310	10	8376044	-3.67	41.7	6.65e-10
9723187	10:8375860_8376439	10	8376150	-3.67	41.7	6.65e-10
9723188	10:8375860_8376439	10	8376150	3.67	41.7	6.65e-10
9723189	10:8376232_8376963	10	8376598	-3.67	41.7	6.65e-10
9723190	10:8376232_8376963	10	8376598	3.67	41.7	6.65e-10
9723191	10:8376310_8377305	10	8376808	-3.67	41.7	6.65e-10
9723192	10:8376310_8377305	10	8376808	3.67	41.7	6.65e-10
9723194	10:8376439_8378740	10	8377590	-3.67	41.7	6.65e-10
9724368	10:8494379_8495357	10	8494868	-3.71	55.4	2.16e-12
9724369	10:8494379_8495357	10	8494868	3.65	53.2	5.24e-12
9724370	10:8494430_8495878	10	8495154	-3.71	55.4	2.16e-12
9724374	10:8494977_8495898	10	8495438	-3.71	55.4	2.16e-12
9724377	10:8495357_8495914	10	8495636	-3.71	55.4	2.16e-12
9724381	10:8495878_8496033	10	8495956	-3.77	41.4	7.43e-10
9724386	10:8495898_8496391	10	8496144	-3.77	41.4	7.43e-10
9724389	10:8495914_8496581	10	8496248	-3.78	41.6	6.99e-10
9724431	10:8499255_8502887	10	8501071	-2.53	40.5	1.1e-09
9724436	10:8500937_8504527	10	8502732	-2.53	40.5	1.1e-09
9739930	10:10493079_10493275	10	10493177	3.39	57.2	1.01e-12
9739934	10:10493137_10493795	10	10493466	3.39	57.2	1.01e-12
9739938	10:10493211_10494338	10	10493774	3.39	57.2	1.01e-12
9739942	10:10493275_10494678	10	10493976	3.39	57.2	1.01e-12
9739944	10:10493795_10495411	10	10494603	3.39	57.2	1.01e-12
9739948	10:10494338_10496524	10	10495431	3.39	57.2	1.01e-12
9739953	10:10494678_10496539	10	10495608	3.39	57.2	1.01e-12
9739958	10:10495411_10496886	10	10496148	3.39	57.2	1.01e-12
9739961	10:10496524_10497553	10	10497038	3.42	57.9	7.75e-13
9739965	10:10496539_10498213	10	10497376	3.42	57.9	7.75e-13
9739969	10:10496886_10499630	10	10498258	3.46	58.1	7.05e-13
9739972	10:10497553_10500542	10	10499048	3.42	57.9	7.75e-13
9739977	10:10498213_10500734	10	10499474	3.39	57.2	1.01e-12
9743655	10:10921525_10922436	10	10921980	2.24	46.8	7.46e-11
9743658	10:10921819_10922550	10	10922184	2.24	46.8	7.46e-11
9788307	10:15340646_15341952	10	15341299	-2.21	41.3	7.88e-10
9788311	10:15340915_15341967	10	15341441	-2.21	41.3	7.88e-10
9788350	10:15343757_15344942	10	15344350	2.2	41.2	8.09e-10
9788356	10:15344458_15345039	10	15344748	2.2	41.2	8.09e-10
9788361	10:15344879_15345066	10	15344972	2.2	41.2	8.09e-10
9788365	10:15344942_15345213	10	15345078	2.2	41.2	8.09e-10
9788369	10:15345039_15345831	10	15345435	2.2	41.2	8.09e-10
9788432	10:15349709_15349996	10	15349852	2.17	40.4	1.18e-09
9788672	10:15372247_15372666	10	15372456	-2.27	44.2	2.3e-10
9788678	10:15372621_15372763	10	15372692	-2.24	43.2	3.55e-10
9788684	10:15372635_15372899	10	15372767	-2.18	41.3	7.73e-10
9788689	10:15372666_15372975	10	15372820	-2.18	41.3	7.73e-10
9806128	10:17149166_17155451	10	17152308	3.02	40.4	1.18e-09
9806134	10:17150708_17155866	10	17153287	3.02	40.4	1.18e-09
9813261	10:17636409_17636707	10	17636558	5.11	42.9	3.95e-10
9902415	10:23778621_23778724	10	23778672	-2.35	45.5	1.29e-10
9902420	10:23778629_23778882	10	23778756	-2.35	45.5	1.29e-10
9902424	10:23778711_23779213	10	23778962	-2.35	45.6	1.26e-10
9902427	10:23778724_23779283	10	23779004	-2.35	45.6	1.26e-10
9915747	10:25613549_25613928	10	25613738	-3.87	39.6	1.62e-09
9915754	10:25613638_25614061	10	25613850	-3.86	39.6	1.68e-09
9915757	10:25613882_25614504	10	25614193	-4.17	44.4	2.09e-10
9915960	10:25620561_25620786	10	25620674	-4.11	44	2.5e-10
9915964	10:25620576_25620914	10	25620745	-4.11	44	2.5e-10
9915968	10:25620591_25621422	10	25621006	-4.11	44	2.5e-10
9915973	10:25620786_25622072	10	25621429	-4.11	44	2.5e-10
9915985	10:25622072_25622318	10	25622195	-3.8	40.8	9.83e-10
9915991	10:25622099_25622452	10	25622276	-3.8	40.8	9.83e-10
9915997	10:25622100_25623094	10	25622597	-3.8	40.8	9.83e-10
9916003	10:25622318_25623260	10	25622789	-3.86	42.2	5.33e-10
9916033	10:25624120_25625658	10	25624889	-4.11	44	2.5e-10
9916037	10:25624214_25625679	10	25624946	-4.11	44	2.5e-10
9916041	10:25624545_25625779	10	25625162	-4.11	44	2.5e-10
9916044	10:25625658_25625822	10	25625740	-4.11	44	2.5e-10
9916111	10:25636354_25638827	10	25637590	-4.11	44	2.5e-10
9916117	10:25637054_25640347	10	25638700	-4.11	44	2.5e-10
9916123	10:25638107_25640545	10	25639326	-4.11	44	2.5e-10
9916128	10:25638827_25642695	10	25640761	-4.24	45.9	1.08e-10
9916141	10:25643984_25644884	10	25644434	-4.11	44	2.5e-10
9916145	10:25644215_25645208	10	25644712	-4.11	44	2.5e-10
9916148	10:25644393_25646782	10	25645588	-4.11	44	2.5e-10
9916152	10:25644884_25646809	10	25645846	-4.11	44	2.5e-10
9916165	10:25646882_25649124	10	25648003	-4.01	40.4	1.16e-09
9916170	10:25646984_25650278	10	25648631	-4	40.4	1.18e-09
9916175	10:25647465_25650563	10	25649014	-4	40.4	1.18e-09
9916179	10:25649124_25650741	10	25649932	-4	40.4	1.18e-09
9916271	10:25661111_25662098	10	25661604	-4.04	43.2	3.43e-10
9916276	10:25661396_25662167	10	25661782	-4.04	43.2	3.43e-10
[truncated: 3,688 more rows]

## Sheet: OFA_hip_dysplasia_WLS
snpid	chr	pos	beta	se	pval
9:31387114	9	31387114	9.53	1.1628	3.75223e-09

## Sheet: elbow_dysplasia_LMM
	SNP_ID	CHR	BP	BETA	RELATED_STANDARD_ERROR	P_VALUE
298686	1:99449521	1	99449521	-38.9577	4.17901	1.04717e-17
309582	1:104345131	1	104345131	-38.9577	4.17901	1.04717e-17
309584	1:104345194	1	104345194	-38.9577	4.17901	1.04717e-17
309586	1:104345200	1	104345200	-38.9577	4.17901	1.04717e-17
309587	1:104345205	1	104345205	-38.9577	4.17901	1.04717e-17
419773	2:18386156	2	18386156	-38.9577	4.17901	1.04717e-17
419786	2:18388527	2	18388527	-38.9577	4.17901	1.04717e-17
431090	2:22352983	2	22352983	3.82255	0.618505	2.93515e-09
431109	2:22359850	2	22359850	5.28496	0.690249	5.45208e-13
431111	2:22360188	2	22360188	5.18134	0.684731	9.47343e-13
431118	2:22363947	2	22363947	5.18134	0.684731	9.47343e-13
500675	2:44745331	2	44745331	3.74807	0.614938	4.65011e-09
500676	2:44745417	2	44745417	3.74807	0.614938	4.65011e-09
500677	2:44745569	2	44745569	3.74807	0.614938	4.65011e-09
561266	2:65540542	2	65540542	4.56982	0.697573	3.78215e-10
608175	2:79838526	2	79838526	4.36793	0.710257	3.46242e-09
608179	2:79839246	2	79839246	4.41848	0.713761	2.77859e-09
608180	2:79839292	2	79839292	4.74278	0.733127	5.983e-10
699169	3:24676162	3	24676162	4.70533	0.714652	3.13881e-10
699179	3:24677571	3	24677571	5.57384	0.737034	9.73557e-13
699190	3:24678360	3	24678360	5.57384	0.737034	9.73557e-13
699198	3:24680320	3	24680320	4.8414	0.740829	4.13629e-10
699201	3:24680619	3	24680619	5.57384	0.737034	9.73557e-13
699245	3:24687871	3	24687871	3.98302	0.641982	2.57747e-09
699247	3:24688234	3	24688234	3.98302	0.641982	2.57747e-09
699248	3:24688311	3	24688311	3.98302	0.641982	2.57747e-09
699249	3:24688329	3	24688329	3.98302	0.641982	2.57747e-09
699258	3:24690420	3	24690420	3.98302	0.641982	2.57747e-09
699260	3:24690829	3	24690829	3.98624	0.641575	2.45506e-09
699264	3:24691784	3	24691784	4.25876	0.659733	6.46855e-10
699267	3:24692240	3	24692240	4.00701	0.643093	2.23019e-09
699274	3:24695134	3	24695134	4.00701	0.643093	2.23019e-09
699276	3:24695677	3	24695677	4.00701	0.643093	2.23019e-09
699286	3:24699981	3	24699981	3.58974	0.568506	1.41194e-09
699293	3:24703365	3	24703365	4.14006	0.647719	9.20889e-10
699313	3:24707038	3	24707038	3.9333	0.636004	2.87099e-09
699892	3:24886184	3	24886184	4.90292	0.779923	1.64586e-09
699946	3:24905518	3	24905518	4.66666	0.746855	2.02627e-09
703162	3:26207992	3	26207992	5.64952	0.79579	1.5925e-11
703190	3:26220389	3	26220389	4.36314	0.677395	7.00208e-10
748042	3:41055998	3	41055998	3.49593	0.577713	5.87728e-09
748047	3:41063551	3	41063551	3.55853	0.578342	3.40306e-09
748048	3:41063613	3	41063613	3.79328	0.586713	6.11657e-10
748055	3:41070506	3	41070506	3.48995	0.577547	6.15444e-09
800212	3:58168880	3	58168880	7.6723	1.20772	1.14301e-09
878156	3:77850418	3	77850418	3.23813	0.518593	2.07493e-09
878178	3:77856344	3	77856344	3.99595	0.660727	5.98935e-09
878282	3:77871593	3	77871593	4.63013	0.737936	1.7576e-09
888163	3:79651452	3	79651452	5.66522	0.928748	4.53157e-09
888175	3:79652491	3	79652491	5.66522	0.928748	4.53157e-09
915570	3:85627998	3	85627998	4.80388	0.778217	3.05489e-09
920253	3:86816077	3	86816077	4.72972	0.760312	2.35612e-09
928768	3:88200949	3	88200949	3.81302	0.593744	7.78626e-10
929157	3:88250451	3	88250451	4.0467	0.657955	3.45064e-09
1018153	4:26543549	4	26543549	4.96904	0.821314	5.91605e-09
1019323	4:26902431	4	26902431	5.73801	0.892664	7.53138e-10
1019324	4:26902799	4	26902799	5.8983	0.901678	3.9912e-10
1019327	4:26903178	4	26903178	6.25737	0.903237	4.36364e-11
1025050	4:29026453	4	29026453	5.33275	0.807987	2.86778e-10
1025051	4:29028017	4	29028017	4.60509	0.760611	5.77988e-09
1025052	4:29029651	4	29029651	4.89257	0.77432	1.37977e-09
1073302	4:44900038	4	44900038	5.07529	0.831117	4.3704e-09
1098726	4:52410646	4	52410646	4.83701	0.691944	3.0233e-11
1098952	4:52556282	4	52556282	3.37955	0.531831	1.13134e-09
1098953	4:52556300	4	52556300	3.41799	0.534122	8.83358e-10
1118653	4:58425843	4	58425843	4.57876	0.754652	5.3938e-09
1118667	4:58432043	4	58432043	4.57876	0.754652	5.3938e-09
1118678	4:58435609	4	58435609	4.57876	0.754652	5.3938e-09
1118689	4:58440222	4	58440222	4.68624	0.771206	5.13638e-09
1118693	4:58441129	4	58441129	4.5829	0.754816	5.27467e-09
1118709	4:58447649	4	58447649	4.57876	0.754652	5.3938e-09
1118715	4:58449011	4	58449011	4.57876	0.754652	5.3938e-09
1118716	4:58449632	4	58449632	4.57876	0.754652	5.3938e-09
1118721	4:58451639	4	58451639	4.57876	0.754652	5.3938e-09
1118729	4:58456862	4	58456862	4.60335	0.757947	5.22156e-09
1118731	4:58457541	4	58457541	4.57876	0.754652	5.3938e-09
1119511	4:58788545	4	58788545	3.74626	0.596688	1.71948e-09
1190781	4:80066568	4	80066568	5.47602	0.774402	1.87889e-11
1190801	4:80071934	4	80071934	5.59336	0.780118	1.04698e-11
1190865	4:80079934	4	80079934	5.59336	0.780118	1.04698e-11
1263167	5:9020665	5	9020665	5.26703	0.871684	6.16614e-09
1387756	5:48458032	5	48458032	4.40632	0.700323	1.59766e-09
1387759	5:48458960	5	48458960	4.40632	0.700323	1.59766e-09
1387760	5:48458989	5	48458989	4.40632	0.700323	1.59766e-09
1387762	5:48459336	5	48459336	4.40632	0.700323	1.59766e-09
1387764	5:48459738	5	48459738	4.40632	0.700323	1.59766e-09
1599384	6:22907994	6	22907994	4.38194	0.724396	5.94808e-09
1599385	6:22908007	6	22908007	4.38194	0.724396	5.94808e-09
2007620	7:75335375	7	75335375	4.91773	0.761988	6.52154e-10
2064429	8:12082795	8	12082795	5.7264	0.843262	9.6517e-11
2064511	8:12097663	8	12097663	5.73439	0.844994	9.90337e-11
2144034	8:39657551	8	39657551	5.67268	0.714328	9.20726e-14
2144035	8:39657903	8	39657903	5.67268	0.714328	9.20726e-14
2144037	8:39661919	8	39661919	6.00816	0.715233	4.86966e-15
2144038	8:39662911	8	39662911	5.90499	0.726041	2.72301e-14
2144039	8:39663872	8	39663872	5.59825	0.712636	1.57746e-13
2144040	8:39664494	8	39664494	5.90499	0.726041	2.72301e-14
2144041	8:39664537	8	39664537	5.90499	0.726041	2.72301e-14
2144042	8:39664587	8	39664587	5.9139	0.725426	2.40859e-14
2144043	8:39664781	8	39664781	5.54133	0.72716	6.81336e-13
2144049	8:39670323	8	39670323	5.67268	0.714328	9.20726e-14
2144050	8:39670445	8	39670445	5.90499	0.726041	2.72301e-14
2150209	8:42538362	8	42538362	5.06571	0.814181	2.34226e-09
2155606	8:44886369	8	44886369	4.90416	0.795985	3.25679e-09
2155943	8:45087664	8	45087664	6.02345	0.792599	7.75015e-13
2155947	8:45093160	8	45093160	6.02345	0.792599	7.75015e-13
2225216	8:64300537	8	64300537	4.85653	0.779566	2.24309e-09
2225233	8:64303006	8	64303006	4.69624	0.763311	3.41284e-09
2329705	9:10996885	9	10996885	5.02273	0.827906	5.41102e-09
2801869	11:41857755	11	41857755	4.29641	0.699207	3.55905e-09
2801912	11:41883974	11	41883974	4.44691	0.65472	9.57914e-11
2801913	11:41884566	11	41884566	4.53118	0.658432	5.7012e-11
2801914	11:41886543	11	41886543	4.53118	0.658432	5.7012e-11
2801915	11:41892668	11	41892668	5.14607	0.76727	1.56102e-10
2801916	11:41892763	11	41892763	3.70445	0.609968	5.22862e-09
2801917	11:41893373	11	41893373	3.94928	0.624115	1.31104e-09
2801927	11:41896503	11	41896503	5.01546	0.758466	2.67064e-10
2801929	11:41898004	11	41898004	4.99018	0.757584	3.08813e-10
2801930	11:41898455	11	41898455	4.05662	0.631487	7.70335e-10
2801934	11:41900083	11	41900083	4.99018	0.757584	3.08813e-10
2801935	11:41900484	11	41900484	4.99018	0.757584	3.08813e-10
2801940	11:41902398	11	41902398	5.01546	0.758466	2.67064e-10
2801942	11:41903549	11	41903549	4.99018	0.757584	3.08813e-10
2801945	11:41904956	11	41904956	4.73134	0.746339	1.23e-09
2801951	11:41908590	11	41908590	4.01027	0.628891	1.00079e-09
2801952	11:41910907	11	41910907	3.79535	0.613216	2.79617e-09
2801955	11:41913608	11	41913608	4.67018	0.734809	1.12453e-09
2801956	11:41913819	11	41913819	4.56236	0.728535	1.8774e-09
2801959	11:41914469	11	41914469	4.47852	0.720596	2.43079e-09
2801960	11:41915125	11	41915125	4.61167	0.731398	1.48402e-09
2801966	11:41916149	11	41916149	5.01546	0.758466	2.67064e-10
2801973	11:41916852	11	41916852	4.75545	0.746433	1.03358e-09
2802072	11:41953735	11	41953735	4.97255	0.704081	1.97931e-11
2802080	11:41955568	11	41955568	4.60188	0.697619	2.92505e-10
2810538	11:44839104	11	44839104	4.5739	0.756782	6.11576e-09
2987616	12:19409187	12	19409187	4.60676	0.740263	2.32585e-09
2990558	12:20161408	12	20161408	4.19308	0.680225	3.20186e-09
2990585	12:20168631	12	20168631	4.06488	0.671213	5.73172e-09
2990587	12:20169956	12	20169956	4.25122	0.601912	1.97465e-11
3026140	12:31753810	12	31753810	5.23922	0.779108	1.41112e-10
3026141	12:31753901	12	31753901	5.48249	0.79158	4.40752e-11
3026142	12:31753926	12	31753926	5.48249	0.79158	4.40752e-11
3026143	12:31755094	12	31755094	5.23922	0.779108	1.41112e-10
3264302	13:30989040	13	30989040	5.50537	0.825739	1.95892e-10
3264308	13:30991370	13	30991370	5.31598	0.877582	5.68546e-09
3264337	13:30995113	13	30995113	5.45092	0.901095	5.94406e-09
3264343	13:30997031	13	30997031	5.45092	0.901095	5.94406e-09
3315039	13:45077097	13	45077097	5.65008	0.873803	6.08987e-10
3327537	13:49045021	13	49045021	5.17582	0.794802	4.70739e-10
3600187	15:651342	15	651342	5.04617	0.757708	2.04336e-10
3600203	15:685651	15	685651	4.75047	0.745213	1.01241e-09
3600211	15:740497	15	740497	4.37588	0.721556	5.47735e-09
3600215	15:747246	15	747246	4.82934	0.750821	7.36095e-10
3600218	15:768473	15	768473	5.42143	0.787242	5.5433e-11
3600219	15:770259	15	770259	4.49304	0.729351	3.27079e-09
3600222	15:774809	15	774809	5.42143	0.787242	5.5433e-11
3600225	15:782801	15	782801	5.05289	0.765808	2.89942e-10
3600986	15:1742794	15	1742794	3.55347	0.581457	4.26057e-09
3606653	15:7053131	15	7053131	5.38436	0.821112	3.64867e-10
3612798	15:9006511	15	9006511	3.8266	0.614859	2.32069e-09
3612808	15:9014555	15	9014555	4.0867	0.636196	7.71443e-10
3615108	15:10683929	15	10683929	6.08369	0.740525	1.60772e-14
3615127	15:10712309	15	10712309	6.44407	0.870854	2.63017e-12
3615856	15:11059158	15	11059158	5.77591	0.828182	3.32555e-11
3615860	15:11060381	15	11060381	5.98191	0.965143	2.66729e-09
3616172	15:11371621	15	11371621	6.14572	1.0067	4.41212e-09
3616175	15:11372793	15	11372793	5.98619	0.984173	4.97499e-09
3616183	15:11381796	15	11381796	7.09378	1.02317	4.22846e-11
3616195	15:11390402	15	11390402	6.27628	1.01032	2.4688e-09
3616205	15:11400350	15	11400350	6.76171	1.02794	3.24973e-10
3616218	15:11411700	15	11411700	6.76171	1.02794	3.24973e-10
3616222	15:11422992	15	11422992	6.76171	1.02794	3.24973e-10
3616246	15:11446066	15	11446066	6.76171	1.02794	3.24973e-10
3616250	15:11452385	15	11452385	6.76171	1.02794	3.24973e-10
3618127	15:12466157	15	12466157	4.93493	0.759281	5.05229e-10
3618128	15:12466291	15	12466291	4.43173	0.728828	5.02442e-09
3618129	15:12466343	15	12466343	4.76815	0.743542	8.19624e-10
3618130	15:12466556	15	12466556	4.93493	0.759281	5.05229e-10
3618131	15:12466612	15	12466612	4.78083	0.753999	1.22169e-09
3618133	15:12467948	15	12467948	4.34324	0.715898	5.40958e-09
3618135	15:12469240	15	12469240	5.28068	0.784	1.32555e-10
3618136	15:12470269	15	12470269	4.71648	0.745723	1.33361e-09
3618137	15:12470270	15	12470270	4.71648	0.745723	1.33361e-09
3618142	15:12476415	15	12476415	5.01618	0.766812	3.98811e-10
3618143	15:12479308	15	12479308	5.21206	0.783199	2.10173e-10
3618144	15:12479500	15	12479500	4.99298	0.775186	7.00401e-10
3618147	15:12480180	15	12480180	5.21206	0.783199	2.10173e-10
3618148	15:12480471	15	12480471	5.21206	0.783199	2.10173e-10
3618151	15:12483512	15	12483512	4.99517	0.760469	3.42666e-10
3618153	15:12485744	15	12485744	4.80173	0.763028	1.58753e-09
3618154	15:12485765	15	12485765	4.80173	0.763028	1.58753e-09
3618158	15:12488914	15	12488914	5.21206	0.783199	2.10173e-10
3618159	15:12490407	15	12490407	5.21206	0.783199	2.10173e-10
3618160	15:12490709	15	12490709	4.98305	0.777481	8.35867e-10
3618162	15:12491900	15	12491900	4.99298	0.775186	7.00401e-10
3618164	15:12492880	15	12492880	5.21206	0.783199	2.10173e-10
3618165	15:12492884	15	12492884	5.21206	0.783199	2.10173e-10
3618167	15:12493404	15	12493404	5.05378	0.778148	5.19154e-10
3686870	15:35211595	15	35211595	9.49053	1.53323	2.78679e-09
3701750	15:40483060	15	40483060	3.25411	0.532318	4.21991e-09
3701763	15:40484771	15	40484771	3.22108	0.53359	6.35789e-09
3701773	15:40490666	15	40490666	3.25106	0.53303	4.54724e-09
3701776	15:40492903	15	40492903	3.25106	0.53303	4.54724e-09
3702655	15:40727258	15	40727258	3.80848	0.574709	2.46466e-10
3702657	15:40727472	15	40727472	3.62935	0.576778	1.59226e-09
3702659	15:40727620	15	40727620	3.48977	0.567893	3.5509e-09
3702668	15:40728250	15	40728250	3.63505	0.57649	1.48241e-09
3703513	15:41348852	15	41348852	4.02197	0.651589	3.06112e-09
3703552	15:41360226	15	41360226	4.20228	0.663949	1.3009e-09
3703553	15:41360556	15	41360556	4.20228	0.663949	1.3009e-09
3703562	15:41363322	15	41363322	4.09394	0.657622	2.29779e-09
3703566	15:41365424	15	41365424	4.20228	0.663949	1.3009e-09
3703572	15:41366663	15	41366663	4.18847	0.663701	1.4399e-09
3703584	15:41369204	15	41369204	4.20228	0.663949	1.3009e-09
3703585	15:41369697	15	41369697	4.255	0.665201	8.96685e-10
3703586	15:41370021	15	41370021	4.20228	0.663949	1.3009e-09
3713342	15:44045784	15	44045784	4.58746	0.731061	1.75137e-09
3750524	15:54105345	15	54105345	5.51508	0.902435	4.26039e-09
3750530	15:54107413	15	54107413	5.51508	0.902435	4.26039e-09
3803864	16:99257	16	99257	-38.9577	4.17901	1.04717e-17
3803930	16:108378	16	108378	-38.9577	4.17901	1.04717e-17
3803931	16:108400	16	108400	-38.9577	4.17901	1.04717e-17
3803943	16:109255	16	109255	21.4591	3.09469	4.20248e-11
3803949	16:109659	16	109659	21.4591	3.09469	4.20248e-11
3803952	16:109805	16	109805	21.4591	3.09469	4.20248e-11
3803953	16:109814	16	109814	21.4591	3.09469	4.20248e-11
3803955	16:110466	16	110466	-38.9577	4.17901	1.04717e-17
3803958	16:110679	16	110679	21.4591	3.09469	4.20248e-11
3803959	16:110697	16	110697	21.4591	3.09469	4.20248e-11
3803968	16:111717	16	111717	-38.9577	4.17901	1.04717e-17
3803981	16:116641	16	116641	-38.9577	4.17901	1.04717e-17
3803984	16:117110	16	117110	21.4591	3.09469	4.20248e-11
3804001	16:123988	16	123988	-21.4591	3.09469	4.20248e-11
3804002	16:124015	16	124015	-38.9577	4.17901	1.04717e-17
3804024	16:132031	16	132031	-38.9577	4.17901	1.04717e-17
3804025	16:132313	16	132313	-38.9365	4.18016	1.10302e-17
3804031	16:132700	16	132700	-38.9365	4.18016	1.10302e-17
3804034	16:132953	16	132953	21.4591	3.09469	4.20248e-11
3804263	16:170017	16	170017	-38.9577	4.17901	1.04717e-17
3804349	16:176415	16	176415	-38.9577	4.17901	1.04717e-17
3954248	16:47296617	16	47296617	-38.9577	4.17901	1.04717e-17
3954249	16:47296635	16	47296635	-38.9577	4.17901	1.04717e-17
3968038	16:50455712	16	50455712	6.24445	1.00377	2.35273e-09
3968039	16:50456039	16	50456039	6.24445	1.00377	2.35273e-09
3968040	16:50456552	16	50456552	6.24445	1.00377	2.35273e-09
3968042	16:50456864	16	50456864	6.24445	1.00377	2.35273e-09
4046829	17:8767669	17	8767669	6.65134	1.03228	6.91292e-10
4051083	17:9839438	17	9839438	4.24159	0.67417	1.60003e-09
4082021	17:19570495	17	19570495	5.38894	0.835984	6.80348e-10
4203237	17:53619080	17	53619080	6.13463	0.855307	1.03128e-11
4316014	18:26932991	18	26932991	5.32079	0.871658	4.42637e-09
4443289	19:5756816	19	5756816	6.17535	0.984761	1.79183e-09
4443292	19:5761529	19	5761529	6.17535	0.984761	1.79183e-09
4443294	19:5764346	19	5764346	6.17535	0.984761	1.79183e-09
4443297	19:5768135	19	5768135	6.17535	0.984761	1.79183e-09
4443298	19:5768431	19	5768431	6.17535	0.984761	1.79183e-09
4443300	19:5769048	19	5769048	6.17535	0.984761	1.79183e-09
4443303	19:5769422	19	5769422	6.17535	0.984761	1.79183e-09
4443310	19:5772554	19	5772554	6.17535	0.984761	1.79183e-09
4443311	19:5773323	19	5773323	6.17535	0.984761	1.79183e-09
4443325	19:5782784	19	5782784	6.17535	0.984761	1.79183e-09
4443337	19:5787150	19	5787150	6.17535	0.984761	1.79183e-09
4443338	19:5787224	19	5787224	6.17535	0.984761	1.79183e-09
4443352	19:5797159	19	5797159	6.17535	0.984761	1.79183e-09
4443353	19:5797972	19	5797972	6.17535	0.984761	1.79183e-09
4443354	19:5798712	19	5798712	6.17535	0.984761	1.79183e-09
4469156	19:14273218	19	14273218	5.93552	0.980299	5.76925e-09
4469157	19:14273974	19	14273974	5.93552	0.980299	5.76925e-09
4469162	19:14275145	19	14275145	5.93552	0.980299	5.76925e-09
4469163	19:14275204	19	14275204	5.93552	0.980299	5.76925e-09
4469201	19:14286671	19	14286671	5.93552	0.980299	5.76925e-09
4528330	19:26467782	19	26467782	5.05495	0.824157	3.78101e-09
4528339	19:26468563	19	26468563	5.08232	0.808092	1.62021e-09
4528342	19:26469222	19	26469222	5.08232	0.808092	1.62021e-09
4528343	19:26469266	19	26469266	5.08232	0.808092	1.62021e-09
4528345	19:26469376	19	26469376	5.0927	0.807875	1.49597e-09
4528347	19:26469448	19	26469448	5.08232	0.808092	1.62021e-09
4592015	19:42309736	19	42309736	5.70252	0.874674	4.51312e-10
4592018	19:42310275	19	42310275	6.30508	0.909636	4.27017e-11
4596370	19:43183541	19	43183541	5.74935	0.820589	2.75384e-11
4596572	19:43229910	19	43229910	4.6529	0.769848	6.11464e-09
4632759	19:51903629	19	51903629	4.65756	0.718766	5.63619e-10
4735487	20:29219514	20	29219514	4.62204	0.711018	5.02101e-10
4735488	20:29219758	20	29219758	4.62204	0.711018	5.02101e-10
4737830	20:29945211	20	29945211	4.59157	0.729763	1.59751e-09
4737831	20:29945566	20	29945566	4.77407	0.740005	6.61019e-10
4737832	20:29946233	20	29946233	4.77407	0.740005	6.61019e-10
4771470	20:44744628	20	44744628	6.0158	0.853178	2.11724e-11
4849432	21:14449470	21	14449470	5.25756	0.839654	1.88569e-09
4849436	21:14450694	21	14450694	5.25756	0.839654	1.88569e-09
4849471	21:14458798	21	14458798	5.25756	0.839654	1.88569e-09
4849476	21:14459325	21	14459325	5.25756	0.839654	1.88569e-09
4873359	21:19957713	21	19957713	5.1677	0.807783	8.92592e-10
4897607	21:27939718	21	27939718	5.16373	0.834744	2.84592e-09
4916142	21:31381133	21	31381133	5.34351	0.781214	7.26343e-11
4916397	21:31439403	21	31439403	4.75332	0.778472	4.38505e-09
4916408	21:31442964	21	31442964	3.88926	0.621298	1.90312e-09
4916416	21:31445315	21	31445315	4.75332	0.778472	4.38505e-09
4916675	21:31468288	21	31468288	4.65053	0.703837	2.75108e-10
4916829	21:31474526	21	31474526	5.00953	0.719915	3.64548e-11
4930072	21:35162859	21	35162859	4.36263	0.70757	3.1779e-09
5281812	23:21780250	23	21780250	5.28451	0.847788	2.20058e-09
5281817	23:21782111	23	21782111	5.25623	0.849808	2.85847e-09
5288316	23:23785055	23	23785055	5.78537	0.851515	9.46251e-11
5435945	24:16478185	24	16478185	3.79851	0.617665	3.46226e-09
5461613	24:25363325	24	25363325	5.1439	0.753061	7.66704e-11
5461615	24:25363370	24	25363370	4.3478	0.693729	1.82762e-09
5461616	24:25364132	24	25364132	5.1439	0.753061	7.66704e-11
5461618	24:25364229	24	25364229	5.1439	0.753061	7.66704e-11
5461620	24:25365035	24	25365035	5.1439	0.753061	7.66704e-11
5461630	24:25368086	24	25368086	5.1439	0.753061	7.66704e-11
5461647	24:25375640	24	25375640	5.51651	0.678201	2.70751e-14
5461673	24:25384175	24	25384175	5.1439	0.753061	7.66704e-11
5489224	24:32708150	24	32708150	6.21907	0.830185	1.50719e-12
5489563	24:32828822	24	32828822	-31.9499	2.99068	7.58813e-22
5489564	24:32828829	24	32828829	-31.9499	2.99068	7.58813e-22
5489565	24:32828836	24	32828836	-31.9499	2.99068	7.58813e-22
5489566	24:32828840	24	32828840	-31.9499	2.99068	7.58813e-22
5489568	24:32828886	24	32828886	-31.9499	2.99068	7.58813e-22
5489569	24:32828887	24	32828887	-31.9499	2.99068	7.58813e-22
5489570	24:32828975	24	32828975	-31.9499	2.99068	7.58813e-22
5489571	24:32829065	24	32829065	-31.9499	2.99068	7.58813e-22
5489572	24:32829083	24	32829083	-31.9499	2.99068	7.58813e-22
5489573	24:32829088	24	32829088	-31.9499	2.99068	7.58813e-22
5489574	24:32829096	24	32829096	-31.9499	2.99068	7.58813e-22
5489575	24:32829109	24	32829109	-31.9499	2.99068	7.58813e-22
5489576	24:32829111	24	32829111	-31.9499	2.99068	7.58813e-22
5489577	24:32829114	24	32829114	-31.9499	2.99068	7.58813e-22
5489578	24:32829156	24	32829156	-31.9499	2.99068	7.58813e-22
5489579	24:32829159	24	32829159	-31.9499	2.99068	7.58813e-22
5489580	24:32829227	24	32829227	-17.4954	2.5068	3.23022e-11
5489581	24:32829248	24	32829248	-17.4954	2.5068	3.23022e-11
5489582	24:32829251	24	32829251	-17.4954	2.5068	3.23022e-11
5489583	24:32829263	24	32829263	-31.9499	2.99068	7.58813e-22
5489584	24:32829287	24	32829287	-31.9499	2.99068	7.58813e-22
5489585	24:32829305	24	32829305	-31.9499	2.99068	7.58813e-22
5489586	24:32829313	24	32829313	-31.9499	2.99068	7.58813e-22
5489587	24:32829329	24	32829329	-16.5731	2.4281	7.89694e-11
5489649	24:32839843	24	32839843	-31.9499	2.99068	7.58813e-22
5489650	24:32839854	24	32839854	-31.9499	2.99068	7.58813e-22
5489651	24:32839886	24	32839886	-31.9499	2.99068	7.58813e-22
5489652	24:32839893	24	32839893	-31.9499	2.99068	7.58813e-22
5489655	24:32839958	24	32839958	-31.9499	2.99068	7.58813e-22
5489656	24:32839960	24	32839960	-31.9499	2.99068	7.58813e-22
5489657	24:32839962	24	32839962	-31.9499	2.99068	7.58813e-22
5489658	24:32839968	24	32839968	-31.9499	2.99068	7.58813e-22
5489659	24:32839977	24	32839977	-31.9499	2.99068	7.58813e-22
5489660	24:32839979	24	32839979	-31.9499	2.99068	7.58813e-22
5489661	24:32839982	24	32839982	-31.9499	2.99068	7.58813e-22
5489662	24:32840033	24	32840033	-31.9499	2.99068	7.58813e-22
5489663	24:32840054	24	32840054	-31.9499	2.99068	7.58813e-22
5489664	24:32840065	24	32840065	-31.9499	2.99068	7.58813e-22
5489665	24:32840072	24	32840072	-31.9499	2.99068	7.58813e-22
5489666	24:32840189	24	32840189	-31.9499	2.99068	7.58813e-22
5489667	24:32840208	24	32840208	-31.9499	2.99068	7.58813e-22
5489668	24:32840247	24	32840247	-31.9499	2.99068	7.58813e-22
5489669	24:32840253	24	32840253	-31.9499	2.99068	7.58813e-22
5489671	24:32840281	24	32840281	-31.9499	2.99068	7.58813e-22
5489688	24:32849072	24	32849072	-12.6849	2.07378	4.13648e-09
5489689	24:32849088	24	32849088	-31.9499	2.99068	7.58813e-22
5489690	24:32849092	24	32849092	-31.9499	2.99068	7.58813e-22
5489691	24:32849104	24	32849104	-31.9499	2.99068	7.58813e-22
5489692	24:32849122	24	32849122	-31.9499	2.99068	7.58813e-22
5489693	24:32849154	24	32849154	-15.9079	2.37716	1.70096e-10
5489694	24:32849155	24	32849155	-15.9079	2.37716	1.70096e-10
5489696	24:32849211	24	32849211	-15.9079	2.37716	1.70096e-10
5489697	24:32849215	24	32849215	-15.9079	2.37716	1.70096e-10
5489698	24:32849218	24	32849218	-15.9079	2.37716	1.70096e-10
5489756	24:32908498	24	32908498	-31.9499	2.99068	7.58813e-22
5489872	24:32911851	24	32911851	-15.6697	2.38336	3.31119e-10
5490750	24:33127877	24	33127877	7.00373	0.882536	9.52441e-14
5552246	24:46393754	24	46393754	5.21244	0.721695	7.64936e-12
5552248	24:46394538	24	46394538	4.44266	0.682719	4.83529e-10
5579485	25:10944046	25	10944046	6.24593	0.941958	2.40926e-10
5579494	25:10946086	25	10946086	5.75995	0.909849	1.29063e-09
5579503	25:10947408	25	10947408	6.24593	0.941958	2.40926e-10
5579511	25:10949152	25	10949152	6.24593	0.941958	2.40926e-10
5579518	25:10951279	25	10951279	6.24593	0.941958	2.40926e-10
5579519	25:10951944	25	10951944	5.84308	0.919117	1.11447e-09
5696876	25:43478138	25	43478138	5.24755	0.753817	3.58627e-11
5696879	25:43478690	25	43478690	4.60238	0.713758	6.73263e-10
5696889	25:43480318	25	43480318	5.05116	0.753909	1.62504e-10
5696892	25:43481089	25	43481089	4.25754	0.705976	6.56087e-09
5696893	25:43481246	25	43481246	4.25754	0.705976	6.56087e-09
5696894	25:43481251	25	43481251	4.25754	0.705976	6.56087e-09
5696896	25:43481824	25	43481824	4.25754	0.705976	6.56087e-09
5696897	25:43481923	25	43481923	4.4835	0.726708	3.11054e-09
5696901	25:43482827	25	43482827	4.42142	0.722709	4.11344e-09
5696906	25:43484100	25	43484100	4.67769	0.735286	1.08738e-09
5700963	25:44827657	25	44827657	5.31163	0.760659	3.15981e-11
5701461	25:44999718	25	44999718	4.31755	0.709714	4.94707e-09
5774511	26:12315862	26	12315862	5.33152	0.75244	1.72611e-11
5774516	26:12316218	26	12316218	5.33152	0.75244	1.72611e-11
5774519	26:12316256	26	12316256	5.33152	0.75244	1.72611e-11
5776578	26:13088471	26	13088471	5.82449	0.80034	5.50003e-12
5776579	26:13088482	26	13088482	5.82449	0.80034	5.50003e-12
5817306	26:24546221	26	24546221	5.66323	0.840432	1.30355e-10
5883336	26:36193487	26	36193487	4.70736	0.732299	7.52217e-10
5886511	26:36646054	26	36646054	4.88018	0.794057	3.53637e-09
5986566	27:20337342	27	20337342	5.28578	0.743933	1.53761e-11
6012261	27:26957179	27	26957179	4.67903	0.759199	3.22168e-09
6012892	27:27120856	27	27120856	4.21381	0.677185	2.33339e-09
6171071	28:31133157	28	31133157	4.72446	0.775216	4.6667e-09
6411485	30:9518967	30	9518967	5.14977	0.752628	7.16419e-11
6424402	30:13474873	30	13474873	4.66288	0.755303	3.04515e-09
6424654	30:13524047	30	13524047	5.3137	0.755262	2.31932e-11
6426298	30:13958442	30	13958442	5.39412	0.690599	2.08983e-13
6426382	30:14002242	30	14002242	4.26769	0.683311	2.05768e-09
6427519	30:14292267	30	14292267	4.45192	0.70538	1.4351e-09
6624625	31:24294659	31	24294659	4.88476	0.762562	8.52281e-10
6624626	31:24295208	31	24295208	4.88476	0.762562	8.52281e-10
6651072	31:32749846	31	32749846	5.90197	0.888467	2.24971e-10
6651073	31:32750224	31	32750224	5.90197	0.888467	2.24971e-10
6651485	31:32850842	31	32850842	5.40802	0.799444	1.12124e-10
6651487	31:32851246	31	32851246	4.70458	0.767582	3.87162e-09
6672520	31:36717975	31	36717975	4.83017	0.800871	6.54583e-09
6766935	32:17041229	32	17041229	4.80846	0.729882	3.07019e-10
6766936	32:17041417	32	17041417	4.80186	0.730101	3.26713e-10
6766938	32:17041469	32	17041469	4.80186	0.730101	3.26713e-10
6766978	32:17053538	32	17053538	5.14669	0.752836	7.41673e-11
6868757	33:5305089	33	5305089	-38.9577	4.17901	1.04717e-17
6868758	33:5305124	33	5305124	-38.9577	4.17901	1.04717e-17
6868760	33:5305147	33	5305147	-38.9577	4.17901	1.04717e-17
6868761	33:5305151	33	5305151	-38.9577	4.17901	1.04717e-17
6868763	33:5305169	33	5305169	-38.9577	4.17901	1.04717e-17
6868764	33:5305173	33	5305173	-38.9577	4.17901	1.04717e-17
6868765	33:5305182	33	5305182	-38.9577	4.17901	1.04717e-17
6868771	33:5305273	33	5305273	-38.9577	4.17901	1.04717e-17
6871170	33:5867370	33	5867370	-38.9577	4.17901	1.04717e-17
6940133	33:23864230	33	23864230	6.73645	0.924738	5.26743e-12
6940134	33:23867245	33	23867245	6.73645	0.924738	5.26743e-12
6940136	33:23877929	33	23877929	6.22898	0.987228	1.44951e-09
6940138	33:23878789	33	23878789	5.85592	0.969291	6.19624e-09
6940140	33:23889944	33	23889944	5.85592	0.969291	6.19624e-09
6942692	33:24911610	33	24911610	4.38323	0.685578	9.12118e-10
7095503	34:32901653	34	32901653	6.17895	0.786105	1.53341e-13
7097384	34:33391721	34	33391721	5.22175	0.768896	9.62591e-11
7097418	34:33399021	34	33399021	4.7206	0.717	3.14342e-10
7097431	34:33405121	34	33405121	4.41198	0.714109	2.96734e-09
7097433	34:33405353	34	33405353	4.41198	0.714109	2.96734e-09
7097434	34:33405631	34	33405631	4.80526	0.722622	2.16317e-10
7100645	34:34264956	34	34264956	3.80346	0.61925	3.61032e-09
7100646	34:34264989	34	34264989	3.80346	0.61925	3.61032e-09
7108592	34:36146182	34	36146182	5.24954	0.859047	4.27055e-09
7109981	34:36455859	34	36455859	6.41706	0.858155	1.63615e-12
7109982	34:36456084	34	36456084	5.55122	0.811739	7.3197e-11
7109983	34:36456233	34	36456233	5.55569	0.812368	7.3111e-11
7109989	34:36459283	34	36459283	5.25967	0.834876	1.52822e-09
7109990	34:36459385	34	36459385	5.25967	0.834876	1.52822e-09
7109992	34:36459868	34	36459868	5.17779	0.783779	2.76989e-10
7109994	34:36462818	34	36462818	5.60954	0.794616	2.01502e-11
7113222	34:37171633	34	37171633	6.78176	0.924318	3.8434e-12
7157047	35:3863893	35	3863893	5.04619	0.775303	4.79846e-10
7215875	35:17231355	35	17231355	5.10124	0.812161	1.69481e-09
7215876	35:17231367	35	17231367	4.97165	0.801065	2.54898e-09
7221269	35:18560296	35	18560296	4.99921	0.808795	2.92335e-09
7221286	35:18563232	35	18563232	5.11178	0.809653	1.41814e-09
7221287	35:18563237	35	18563237	5.11178	0.809653	1.41814e-09
7221292	35:18563519	35	18563519	5.32208	0.822077	5.82839e-10
7221296	35:18563702	35	18563702	5.32208	0.822077	5.82839e-10
7221327	35:18567064	35	18567064	5.03702	0.810564	2.44155e-09
7221345	35:18571527	35	18571527	5.1765	0.812365	1.02658e-09
7221348	35:18572128	35	18572128	5.32208	0.822077	5.82839e-10
7221358	35:18573854	35	18573854	5.32208	0.822077	5.82839e-10
7221372	35:18577360	35	18577360	5.32208	0.822077	5.82839e-10
7221375	35:18577611	35	18577611	5.01143	0.804672	2.26615e-09
7221376	35:18577692	35	18577692	5.17551	0.814388	1.12797e-09
7221400	35:18580008	35	18580008	5.32208	0.822077	5.82839e-10
7221438	35:18582168	35	18582168	5.32208	0.822077	5.82839e-10
7221443	35:18582689	35	18582689	5.32208	0.822077	5.82839e-10
7221444	35:18582955	35	18582955	5.31979	0.82211	5.92835e-10
7221456	35:18584527	35	18584527	5.32208	0.822077	5.82839e-10
7221460	35:18584762	35	18584762	5.32208	0.822077	5.82839e-10
7221462	35:18585450	35	18585450	4.99129	0.808716	3.07263e-09
7221463	35:18585456	35	18585456	4.99921	0.808795	2.92335e-09
7221466	35:18585661	35	18585661	4.89957	0.787193	2.31361e-09
7221467	35:18585777	35	18585777	5.32208	0.822077	5.82839e-10
7221469	35:18585996	35	18585996	5.32208	0.822077	5.82839e-10
7221472	35:18586692	35	18586692	5.32208	0.822077	5.82839e-10
7221476	35:18587731	35	18587731	5.32208	0.822077	5.82839e-10
7221498	35:18594694	35	18594694	5.32208	0.822077	5.82839e-10
7221503	35:18595997	35	18595997	4.99921	0.808795	2.92335e-09
7221504	35:18596085	35	18596085	5.32208	0.822077	5.82839e-10
7221507	35:18597292	35	18597292	5.32208	0.822077	5.82839e-10
7221510	35:18597966	35	18597966	5.79658	0.794394	4.89648e-12
7221513	35:18598767	35	18598767	4.99921	0.808795	2.92335e-09
7221522	35:18602705	35	18602705	5.32655	0.821572	5.52933e-10
7221523	35:18603009	35	18603009	5.08247	0.796338	9.70447e-10
7221524	35:18603154	35	18603154	5.77834	0.850236	9.35666e-11
7221528	35:18605150	35	18605150	5.32208	0.822077	5.82839e-10
7221540	35:18608718	35	18608718	5.32208	0.822077	5.82839e-10
7221541	35:18609024	35	18609024	4.64091	0.759462	4.27279e-09
7221542	35:18609175	35	18609175	5.32208	0.822077	5.82839e-10
7221543	35:18609472	35	18609472	5.32208	0.822077	5.82839e-10
7221546	35:18610014	35	18610014	4.64091	0.759462	4.27279e-09
7221549	35:18611203	35	18611203	4.88766	0.78712	2.50436e-09
7221554	35:18612125	35	18612125	5.12459	0.806635	1.14078e-09
7221557	35:18613377	35	18613377	5.12459	0.806635	1.14078e-09
7221559	35:18613790	35	18613790	5.12459	0.806635	1.14078e-09
7221567	35:18615573	35	18615573	5.12459	0.806635	1.14078e-09
7221580	35:18618380	35	18618380	5.07609	0.818076	2.56823e-09
7221583	35:18618847	35	18618847	5.12459	0.806635	1.14078e-09
7221610	35:18624329	35	18624329	5.12459	0.806635	1.14078e-09
7221638	35:18629397	35	18629397	4.85543	0.795483	4.43763e-09
7221742	35:18641211	35	18641211	5.11387	0.804117	1.10015e-09
7236303	35:22020769	35	22020769	4.53212	0.704917	7.47609e-10
7243767	35:23457601	35	23457601	5.12347	0.784653	4.26657e-10
7383608	37:6356984	37	6356984	4.87052	0.761401	8.95513e-10
7383611	37:6358962	37	6358962	5.39929	0.869097	2.46405e-09
7383612	37:6359029	37	6359029	5.71425	0.877437	4.69848e-10
7383613	37:6359129	37	6359129	5.71425	0.877437	4.69848e-10
7383657	37:6379377	37	6379377	5.79502	0.85553	1.06544e-10
7383687	37:6394987	37	6394987	5.31166	0.848375	1.89184e-09
7445735	37:24778354	37	24778354	5.01028	0.826407	5.53005e-09
7451663	37:26460410	37	26460410	5.01523	0.789277	1.1335e-09
7531929	38:13235269	38	13235269	5.14536	0.808287	1.06342e-09
7584191	X:112511242	39	112511242	4.79968	0.70384	8.18814e-11

## Sheet: elbow_dysplasia_binary_stringen
	SNP_ID	CHR	BP	BETA	RELATED_STANDARD_ERROR	P_VALUE
4396450	19:9012897	19	9012897	-0.256902	0.0390453	3.97226e-09
4396454	19:9013478	19	9013478	-0.256902	0.0390453	3.97226e-09
4396475	19:9019048	19	9019048	-0.256902	0.0390453	3.97226e-09
4648292	20:21930609	20	21930609	0.306635	0.0422062	1.85038e-10
4648293	20:21930678	20	21930678	0.293867	0.0415425	4.38342e-10
4648323	20:21941275	20	21941275	0.334704	0.0404422	1.83153e-12
4770698	21:9874577	21	9874577	0.315747	0.0488638	6.67621e-09
4770713	21:9881272	21	9881272	0.360371	0.0453711	8.45818e-12
4770714	21:9881273	21	9881273	0.323835	0.0495792	4.908e-09
4770715	21:9881322	21	9881322	0.315747	0.0488638	6.67621e-09
4853722	21:31476485	21	31476485	0.548368	0.0840436	5.05889e-09
6797779	33:9739834	33	9739834	-0.31802	0.0409494	1.89724e-11
6797781	33:9740573	33	9740573	-0.31802	0.0409494	1.89724e-11
6797788	33:9741155	33	9741155	-0.291783	0.0395795	1.14046e-10
6797793	33:9741364	33	9741364	-0.31802	0.0409494	1.89724e-11
6797800	33:9742373	33	9742373	-0.304991	0.0409766	8.26527e-11
6797812	33:9743417	33	9743417	-0.302424	0.0395617	3.30793e-11
6797813	33:9743456	33	9743456	-0.298178	0.0395285	5.23928e-11
6797816	33:9743642	33	9743642	-0.298178	0.0395285	5.23928e-11
6797817	33:9743657	33	9743657	-0.315285	0.0393683	6.25422e-12
6797818	33:9743658	33	9743658	-0.315285	0.0393683	6.25422e-12
6797820	33:9743670	33	9743670	-0.315285	0.0393683	6.25422e-12
6797821	33:9743699	33	9743699	-0.256659	0.0387328	3.22991e-09
6797822	33:9743707	33	9743707	-0.256659	0.0387328	3.22991e-09
6797830	33:9744154	33	9744154	-0.302424	0.0395617	3.30793e-11
6797831	33:9744191	33	9744191	-0.302424	0.0395617	3.30793e-11
6797832	33:9744201	33	9744201	-0.302424	0.0395617	3.30793e-11
6797835	33:9744889	33	9744889	-0.37724	0.0385592	1.77599e-15
6798104	33:9794038	33	9794038	-0.288722	0.0429098	2.05277e-09
6798118	33:9796151	33	9796151	-0.281112	0.0429708	4.69121e-09

## Sheet: elbow_dysplasia_binary_lenient
	SNP_ID	CHR	BP	BETA	RELATED_STANDARD_ERROR	P_VALUE
	No significan SNPs

## Sheet: elbow_dysplasia_haplotype
	SNP_ID	CHR	BP	BETA	RELATED_STANDARD_ERROR	P_VALUE
718	1:47865_50543	1	49204	13.9	40.6	1.05e-09
723	1:47907_50901	1	49404	13.9	40.6	1.05e-09
728	1:48140_50923	1	49532	13.9	40.6	1.05e-09
733	1:50543_51581	1	51062	14.3	41.9	6e-10
8384	1:830426_834258	1	832342	7.02	40.1	1.3e-09
8416	1:839174_839809	1	839492	10.5	45.6	1.27e-10
8661	1:874752_875094	1	874923	13.8	41.1	8.39e-10
8668	1:874976_875540	1	875258	14.1	42.1	5.66e-10
9092	1:932657_933896	1	933276	13.8	41.1	8.71e-10
9095	1:933632_934751	1	934192	13.8	41.1	8.71e-10
9099	1:933868_935082	1	934475	13.8	41.1	8.71e-10
9104	1:933896_935708	1	934802	13.8	41.1	8.71e-10
9284	1:968540_969393	1	968966	12.6	55.9	1.73e-12
9289	1:968686_969582	1	969134	12.6	56	1.69e-12
9298	1:969393_969998	1	969696	10.7	45.6	1.24e-10
9680	1:1012957_1013376	1	1013166	13.8	41.1	8.71e-10
10220	1:1096933_1098450	1	1097692	8.5	43.1	3.64e-10
10224	1:1097937_1098656	1	1098296	10.3	48.7	3.34e-11
10363	1:1113541_1119151	1	1116346	12.9	54.4	3.23e-12
10369	1:1113937_1119182	1	1116560	12.8	53.5	4.57e-12
10399	1:1125914_1126321	1	1126118	12.3	50.5	1.61e-11
10404	1:1126088_1126488	1	1126288	12.3	50.5	1.61e-11
10408	1:1126304_1127107	1	1126706	12.3	50.3	1.76e-11
10412	1:1126321_1127168	1	1126744	12.3	50.3	1.76e-11
10418	1:1127107_1131943	1	1129525	10.2	39.9	1.44e-09
10421	1:1127168_1132340	1	1129754	10.2	40.1	1.34e-09
10431	1:1133526_1138803	1	1136164	13.8	40.7	1.01e-09
10515	1:1178399_1185537	1	1181968	13.9	41.2	8.25e-10
10519	1:1180474_1195045	1	1187760	14	41.6	7.03e-10
10523	1:1181648_1196917	1	1189282	13.9	41.1	8.57e-10
10527	1:1185537_1200458	1	1192998	13.9	41.3	7.8e-10
10530	1:1195045_1200952	1	1197998	13.8	41.1	8.71e-10
10686	1:1293551_1310007	1	1301779	13.8	41.1	8.71e-10
10691	1:1305580_1312179	1	1308880	12	49.8	2.17e-11
10694	1:1308457_1312356	1	1310406	13.8	41.1	8.71e-10
10700	1:1310007_1317124	1	1313566	13.8	41.1	8.71e-10
10727	1:1326088_1334801	1	1330444	13.8	41.1	8.71e-10
15240	1:3194397_3200422	1	3197410	14.4	59	5.02e-13
15246	1:3195669_3200515	1	3198092	16.2	67.9	1.49e-14
15253	1:3196305_3216236	1	3206270	16.8	71.6	3.53e-15
16636	1:3760558_3770707	1	3765632	13.3	40.7	1.01e-09
18270	1:4143343_4151105	1	4147224	7.63	47.7	5.07e-11
18456	1:4201796_4210698	1	4206247	6.87	40.7	1.01e-09
18459	1:4204443_4215470	1	4209956	6.87	40.7	1.01e-09
18464	1:4208095_4215751	1	4211923	7.56	45.1	1.57e-10
18470	1:4210698_4215825	1	4213262	7.56	45.1	1.57e-10
34838	1:6323320_6325025	1	6324172	15.5	102	6.66e-20
35540	1:6427951_6432595	1	6430273	11.2	40.4	1.14e-09
40590	1:7106340_7107158	1	7106749	19.2	82	7.08e-17
41190	1:7166995_7167849	1	7167422	15	44.3	2.18e-10
41577	1:7210372_7211748	1	7211060	14.4	42.4	4.99e-10
42332	1:7286537_7287654	1	7287096	13.3	41.4	7.54e-10
43435	1:7512686_7512832	1	7512759	13.9	40.8	9.95e-10
43438	1:7512777_7512991	1	7512884	13.9	40.8	9.95e-10
43441	1:7512792_7513038	1	7512915	13.9	40.8	9.95e-10
43445	1:7512832_7513442	1	7513137	13.9	40.8	9.95e-10
44305	1:7632797_7635258	1	7634028	13.4	40.7	1e-09
46403	1:7848096_7848491	1	7848294	13.9	40.8	9.61e-10
46411	1:7848116_7848530	1	7848323	13.9	40.7	1.01e-09
46416	1:7848149_7848590	1	7848370	13.9	40.7	1.01e-09
46421	1:7848491_7848615	1	7848553	13.9	40.7	1.01e-09
53017	1:8400608_8401386	1	8400997	15.1	103	3.94e-20
53021	1:8400956_8401909	1	8401432	7.17	54	3.76e-12
53026	1:8401195_8401949	1	8401572	7.17	54	3.76e-12
53031	1:8401386_8402075	1	8401730	7.17	54	3.76e-12
53034	1:8401909_8402834	1	8402372	6.99	55.4	2.1e-12
53057	1:8403316_8403850	1	8403583	15.1	111	2.72e-21
55981	1:8565443_8566882	1	8566162	11.3	42	5.85e-10
55985	1:8565781_8567117	1	8566449	11.3	42	5.85e-10
55992	1:8565951_8567745	1	8566848	13	44.9	1.71e-10
56028	1:8568268_8568720	1	8568494	13	43.4	3.21e-10
56064	1:8569535_8569946	1	8569740	13	43.5	3.04e-10
56067	1:8569622_8569975	1	8569798	13	43.6	2.98e-10
56070	1:8569715_8570129	1	8569922	13	43.6	2.98e-10
56073	1:8569946_8570233	1	8570090	13	43.5	3.04e-10
56076	1:8569975_8570556	1	8570266	13	43.5	3.04e-10
56078	1:8570129_8571188	1	8570658	13	43.5	3.04e-10
56082	1:8570233_8571301	1	8570767	13	43.5	3.04e-10
56086	1:8570556_8571640	1	8571098	13	43.5	3.04e-10
56090	1:8571188_8572437	1	8571812	13	43.5	3.04e-10
56093	1:8571301_8572594	1	8571948	13	43.5	3.04e-10
56133	1:8573960_8575033	1	8574496	13.6	45.2	1.47e-10
56139	1:8574161_8575228	1	8574694	13.9	46.2	9.58e-11
56144	1:8574566_8575288	1	8574927	13.9	46	1.05e-10
56150	1:8575228_8575384	1	8575306	13	43.5	3.04e-10
56153	1:8575288_8575467	1	8575378	13	43.5	3.04e-10
56156	1:8575379_8575551	1	8575465	13	43.5	3.04e-10
56302	1:8585269_8587467	1	8586368	13	43.5	3.04e-10
56307	1:8586772_8588366	1	8587569	12.4	40.1	1.34e-09
56513	1:8611209_8612657	1	8611933	13.6	45.9	1.08e-10
56519	1:8611246_8612757	1	8612002	13.6	45.9	1.1e-10
56523	1:8611661_8613126	1	8612394	12.6	41.7	6.62e-10
75425	1:9605416_9606406	1	9605911	20.3	157	1.42e-27
79460	1:9816396_9818358	1	9817377	5.66	42.3	5.01e-10
97701	1:11174113_11175362	1	11174738	7.68	40.1	1.31e-09
122470	1:12958266_12958283	1	12958274	7.17	40.4	1.16e-09
125600	1:13198681_13205206	1	13201944	14.7	52	8.8e-12
125604	1:13199600_13205930	1	13202765	13.4	48	4.61e-11
125609	1:13205086_13206040	1	13205563	11.6	43.8	2.65e-10
130133	1:13538691_13539378	1	13539034	8.93	40.4	1.14e-09
137008	1:14266386_14270720	1	14268553	14.3	41.6	7.03e-10
137119	1:14275236_14275789	1	14275512	5.86	41.5	7.08e-10
137129	1:14275384_14275965	1	14275674	16.9	68.6	1.13e-14
137764	1:14312922_14313314	1	14313118	10.5	40.5	1.12e-09
177410	1:17411150_17413122	1	17412136	8.31	54.1	3.67e-12
177441	1:17413880_17414030	1	17413955	12.8	50	1.98e-11
177445	1:17413892_17414286	1	17414089	12.8	50	1.98e-11
177449	1:17413903_17414327	1	17414115	14.5	57.3	1.01e-12
177453	1:17414030_17414387	1	17414208	14.1	58.7	5.75e-13
178218	1:17471782_17472399	1	17472090	12	45.7	1.18e-10
178224	1:17471918_17472527	1	17472222	11.7	43.5	3e-10
179002	1:17511078_17512048	1	17511563	13.9	56.2	1.52e-12
179065	1:17513261_17513736	1	17513498	12.9	46.4	9.04e-11
194886	1:18569921_18570545	1	18570233	20.7	99.1	1.52e-19
194892	1:18570027_18570584	1	18570306	20.7	99.1	1.52e-19
194897	1:18570129_18570749	1	18570439	20.7	99.1	1.52e-19
212397	1:20570201_20571335	1	20570768	5.21	43.3	3.39e-10
212400	1:20570500_20572641	1	20571570	5.61	44.8	1.77e-10
212405	1:20570830_20574858	1	20572844	5.61	44.8	1.77e-10
212409	1:20571335_20575167	1	20573251	6.23	52.4	7.34e-12
212766	1:20620072_20623898	1	20621985	17.3	171	2.28e-29
212771	1:20623088_20623990	1	20623539	17.3	171	2.28e-29
212776	1:20623393_20624367	1	20623880	17.3	171	2.28e-29
213810	1:20758049_20759450	1	20758750	14	40.7	1.03e-09
213813	1:20758750_20759999	1	20759374	14	40.7	1.03e-09
213816	1:20759439_20761171	1	20760305	14	40.7	1.03e-09
213819	1:20759450_20761487	1	20760468	14	40.7	1.03e-09
213822	1:20759999_20761553	1	20760776	14	40.7	1.03e-09
213826	1:20761171_20762395	1	20761783	14	40.7	1.03e-09
213829	1:20761487_20764058	1	20762772	14	40.7	1.03e-09
213833	1:20761553_20764460	1	20763006	14	40.7	1.03e-09
213837	1:20762395_20764480	1	20763438	14	40.7	1.03e-09
213841	1:20764058_20764611	1	20764334	14	40.7	1.03e-09
213863	1:20767446_20772207	1	20769826	14	40.7	1.03e-09
213867	1:20767939_20772397	1	20770168	14	40.7	1.03e-09
213871	1:20771521_20772534	1	20772028	14	40.7	1.03e-09
213874	1:20772207_20772617	1	20772412	14	40.7	1.03e-09
213896	1:20774043_20776312	1	20775178	14	40.7	1.03e-09
213900	1:20775989_20776393	1	20776191	14	40.7	1.03e-09
214025	1:20789938_20791223	1	20790580	14	40.7	1.03e-09
214029	1:20790180_20791920	1	20791050	14	40.7	1.03e-09
214034	1:20790554_20792290	1	20791422	14.5	42.3	5.04e-10
214155	1:20800162_20801902	1	20801032	14	40.7	1.03e-09
214158	1:20800777_20802628	1	20801702	14	40.7	1.03e-09
214161	1:20801638_20802856	1	20802247	14	40.7	1.03e-09
214165	1:20801902_20803018	1	20802460	14	40.7	1.03e-09
214978	1:20879118_20880129	1	20879624	12.7	39.6	1.61e-09
217169	1:21285956_21287405	1	21286680	14.3	41.7	6.57e-10
217173	1:21286090_21287465	1	21286778	14.2	41.3	7.91e-10
218145	1:21359920_21361885	1	21360902	8.34	40.7	1.03e-09
218563	1:21389830_21391818	1	21390824	15.1	47.3	6.17e-11
219426	1:21467709_21468713	1	21468211	13.9	40.8	9.82e-10
219615	1:21487803_21488012	1	21487908	13.9	40.6	1.05e-09
219618	1:21487884_21488039	1	21487962	13.9	40.6	1.05e-09
219621	1:21488010_21488042	1	21488026	13.9	40.6	1.05e-09
219624	1:21488012_21488145	1	21488078	13.9	40.6	1.05e-09
219627	1:21488039_21488249	1	21488144	13.9	40.6	1.05e-09
219630	1:21488042_21488304	1	21488173	13.9	40.6	1.05e-09
219639	1:21488304_21488727	1	21488516	13.9	40.6	1.05e-09
219654	1:21488880_21489364	1	21489122	13.9	40.6	1.05e-09
219658	1:21488892_21489771	1	21489332	13.9	40.6	1.05e-09
219662	1:21489130_21490157	1	21489644	13.9	40.6	1.05e-09
220729	1:21692943_21695163	1	21694053	5.9	47.3	6.14e-11
220734	1:21692946_21695605	1	21694276	9.4	92	1.89e-18
220739	1:21692962_21700681	1	21696822	8.47	45.2	1.45e-10
221280	1:21792283_21793745	1	21793014	10.6	56.8	1.21e-12
221285	1:21793123_21793910	1	21793516	10.6	56.6	1.31e-12
222113	1:21882675_21883108	1	21882892	-6.38	46	1.06e-10
222115	1:21882703_21883162	1	21882932	-6.38	46	1.06e-10
222117	1:21882809_21883170	1	21882990	-6.38	46	1.06e-10
222118	1:21883108_21883322	1	21883215	6.38	46	1.06e-10
222119	1:21883108_21883322	1	21883215	-6.38	46	1.06e-10
222121	1:21883162_21883551	1	21883356	-6.38	46	1.06e-10
222123	1:21883170_21883574	1	21883372	-6.38	46	1.06e-10
222125	1:21883322_21883586	1	21883454	-6.38	46	1.06e-10
222127	1:21883551_21883949	1	21883750	-6.37	44.4	2.08e-10
222128	1:21883574_21883961	1	21883768	6.37	44.4	2.08e-10
222129	1:21883574_21883961	1	21883768	-6.37	44.4	2.08e-10
222130	1:21883586_21884096	1	21883841	6.37	44.4	2.08e-10
222131	1:21883586_21884096	1	21883841	-6.38	46	1.06e-10
222133	1:21883949_21884293	1	21884121	6.37	44.4	2.08e-10
222136	1:21883961_21884350	1	21884156	6.37	44.4	2.08e-10
222138	1:21884096_21884562	1	21884329	6.38	46	1.06e-10
222141	1:21884293_21884709	1	21884501	6.38	46	1.06e-10
222144	1:21884350_21884797	1	21884574	6.38	46	1.06e-10
222147	1:21884562_21884846	1	21884704	6.38	46	1.06e-10
222148	1:21884562_21884846	1	21884704	-5.87	41.7	6.52e-10
222149	1:21884709_21884999	1	21884854	6.38	46	1.06e-10
222150	1:21884709_21884999	1	21884854	-5.87	41.7	6.52e-10
222151	1:21884797_21885044	1	21884920	6.38	46	1.06e-10
222152	1:21884797_21885044	1	21884920	-6.38	46	1.06e-10
222153	1:21884846_21885121	1	21884984	6.38	46	1.06e-10
222156	1:21884999_21885235	1	21885117	6.37	44.4	2.08e-10
222166	1:21885235_21885545	1	21885390	-5.97	43.9	2.6e-10
222168	1:21885292_21886153	1	21885722	-5.97	43.9	2.6e-10
222873	1:21928199_21928640	1	21928420	14.7	46.5	8.52e-11
223008	1:21935420_21935893	1	21935656	12.9	42.9	4e-10
223014	1:21935845_21937145	1	21936495	12.9	42.9	4e-10
223018	1:21935893_21937502	1	21936698	12.9	42.9	4e-10
223022	1:21936391_21938230	1	21937310	12.9	42.9	4e-10
223150	1:21947690_21948735	1	21948212	13.8	41.2	8.33e-10
223154	1:21948587_21948739	1	21948663	13.5	39.6	1.63e-09
223158	1:21948641_21949017	1	21948829	13.5	39.6	1.63e-09
223162	1:21948735_21949433	1	21949084	13.5	39.6	1.63e-09
223184	1:21949612_21949660	1	21949636	13.5	39.8	1.54e-09
223283	1:21952717_21954669	1	21953693	13.5	39.8	1.54e-09
223289	1:21952864_21954888	1	21953876	8	69.6	7.65e-15
223293	1:21954669_21955108	1	21954888	8	69.6	7.65e-15
223296	1:21954765_21955202	1	21954984	8	69.6	7.65e-15
223300	1:21954888_21955870	1	21955379	8	69.6	7.65e-15
223304	1:21955108_21956310	1	21955709	8	69.6	7.65e-15
223308	1:21955202_21956396	1	21955799	7.62	52.8	6.26e-12
223313	1:21955870_21956600	1	21956235	7.62	52.8	6.26e-12
223317	1:21956310_21957099	1	21956704	7.62	52.8	6.26e-12
223319	1:21956310_21957099	1	21956704	-7.76	67.9	1.47e-14
223321	1:21956396_21957186	1	21956791	7.34	51.3	1.15e-11
223323	1:21956600_21957709	1	21957154	8	69.6	7.65e-15
223328	1:21957099_21957772	1	21957436	8	69.6	7.65e-15
223333	1:21957186_21958101	1	21957644	7.09	54.5	3.15e-12
223338	1:21957709_21958321	1	21958015	7.09	54.5	3.15e-12
223342	1:21957772_21958365	1	21958068	7.09	54.5	3.15e-12
223346	1:21958101_21959086	1	21958594	7.09	54.5	3.15e-12
223350	1:21958321_21959087	1	21958704	7.09	54.5	3.15e-12
223353	1:21958365_21959148	1	21958756	7.09	54.5	3.15e-12
223356	1:21959086_21960054	1	21959570	7.09	54.5	3.15e-12
223358	1:21959086_21960054	1	21959570	-7	56.9	1.15e-12
223359	1:21959087_21960113	1	21959600	7.09	54.5	3.15e-12
223361	1:21959087_21960113	1	21959600	-7	56.9	1.15e-12
223362	1:21959148_21960800	1	21959974	7.09	54.5	3.15e-12
223366	1:21960054_21961081	1	21960568	7.09	54.5	3.15e-12
223371	1:21960113_21961248	1	21960680	7.09	54.5	3.15e-12
223375	1:21960800_21961830	1	21961315	7.09	54.5	3.15e-12
223378	1:21961081_21962016	1	21961548	7.09	54.5	3.15e-12
223382	1:21961248_21962623	1	21961936	7.08	54.3	3.4e-12
223385	1:21961830_21962681	1	21962256	7.08	54.3	3.4e-12
223387	1:21962016_21962797	1	21962406	7.09	54.5	3.15e-12
223390	1:21962623_21963252	1	21962938	7.09	54.5	3.15e-12
223394	1:21962681_21963412	1	21963046	7.09	54.5	3.15e-12
223398	1:21962797_21964059	1	21963428	7.09	54.5	3.15e-12
223403	1:21963252_21964695	1	21963974	7.09	54.5	3.15e-12
223407	1:21963412_21964714	1	21964063	7.09	54.5	3.15e-12
223411	1:21964059_21964724	1	21964392	7.09	54.5	3.15e-12
223414	1:21964695_21964734	1	21964714	7.09	54.5	3.15e-12
223419	1:21964714_21964851	1	21964782	7.09	54.5	3.15e-12
223423	1:21964724_21964912	1	21964818	7.08	54.4	3.18e-12
223426	1:21964734_21964957	1	21964846	7.08	54.4	3.18e-12
223431	1:21964912_21965073	1	21964992	7.09	54.5	3.15e-12
223433	1:21964957_21965363	1	21965160	7.02	53.7	4.35e-12
223437	1:21964994_21965568	1	21965281	7.02	53.7	4.35e-12
223442	1:21965073_21965709	1	21965391	7.02	53.7	4.35e-12
223445	1:21965363_21965738	1	21965550	7.02	53.7	4.35e-12
223449	1:21965568_21965777	1	21965672	7.09	54.5	3.15e-12
223453	1:21965709_21966290	1	21966000	7.43	59.1	4.74e-13
223456	1:21965738_21966425	1	21966082	7.43	59.3	4.44e-13
223467	1:21966735_21967803	1	21967269	7.08	55.3	2.2e-12
223471	1:21966944_21967913	1	21967428	7.08	55.3	2.2e-12
223473	1:21967250_21968307	1	21967778	7.34	58	7.46e-13
223478	1:21967803_21968494	1	21968148	7.34	58	7.46e-13
223483	1:21967913_21969040	1	21968476	8.24	65.9	3.3e-14
223488	1:21968307_21969532	1	21968920	8.18	65.2	4.24e-14
223550	1:21974266_21975776	1	21975021	8.38	67.3	1.86e-14
223557	1:21974369_21975825	1	21975097	8.47	68.3	1.26e-14
223676	1:21986575_21986897	1	21986736	7.02	51.1	1.26e-11
223680	1:21986594_21986948	1	21986771	6.16	43.8	2.64e-10
223683	1:21986721_21986949	1	21986835	6.16	43.8	2.64e-10
223686	1:21986897_21987059	1	21986978	6.16	43.8	2.64e-10
223704	1:21987352_21989619	1	21988486	8.67	78.6	2.56e-16
223709	1:21988181_21990309	1	21989245	8.67	78.6	2.56e-16
223714	1:21988263_21990331	1	21989297	8.68	78.2	2.88e-16
223718	1:21989619_21990461	1	21990040	8.56	76.8	5.02e-16
223721	1:21990309_21990612	1	21990460	8.56	76.8	5.02e-16
223724	1:21990331_21990818	1	21990574	8.56	76.8	5.02e-16
223727	1:21990461_21991004	1	21990732	8.56	76.8	5.02e-16
223733	1:21990818_21992363	1	21991590	9.16	88.3	7.26e-18
223737	1:21991004_21992692	1	21991848	8.9	68.3	1.26e-14
223741	1:21991293_21992761	1	21992027	8.9	68.3	1.26e-14
223745	1:21992363_21993401	1	21992882	8.9	68.3	1.26e-14
223748	1:21992692_21993492	1	21993092	8.22	58.6	5.8e-13
223750	1:21992761_21993645	1	21993203	8.56	76.8	5.02e-16
223753	1:21993401_21993823	1	21993612	8.56	76.8	5.02e-16
223756	1:21993492_21994174	1	21993833	8.56	76.8	5.02e-16
223759	1:21993645_21994348	1	21993996	8.56	76.8	5.02e-16
223763	1:21993823_21994656	1	21994240	8.56	76.8	5.02e-16
223767	1:21994174_21995876	1	21995025	8.56	76.8	5.02e-16
223790	1:21999656_22002761	1	22001208	8.59	76.6	5.34e-16
223795	1:21999758_22003370	1	22001564	8.57	76.3	5.89e-16
223799	1:22001694_22003407	1	22002550	8.58	76.1	6.48e-16
223803	1:22002761_22003486	1	22003124	8.58	76.1	6.48e-16
223806	1:22003370_22005670	1	22004520	10	94.4	8.26e-19
223811	1:22003407_22005866	1	22004636	9.89	92.9	1.39e-18
224360	1:22069087_22070105	1	22069596	11.5	62.8	1.11e-13
224798	1:22126556_22126885	1	22126720	10	53.5	4.68e-12
224802	1:22126625_22127027	1	22126826	10	53.5	4.68e-12
224805	1:22126629_22127359	1	22126994	10.6	56.5	1.36e-12
225212	1:22164144_22168554	1	22166349	7.51	46.9	7.16e-11
251799	1:23868612_23868800	1	23868706	13.9	41.1	8.52e-10
251804	1:23868710_23868873	1	23868792	13.9	41.1	8.52e-10
251808	1:23868788_23869283	1	23869036	13.9	41.1	8.52e-10
252005	1:23901127_23903113	1	23902120	13.4	39.8	1.53e-09
254207	1:24096846_24096927	1	24096886	13.9	40.5	1.11e-09
254211	1:24096889_24096936	1	24096912	13.9	40.5	1.11e-09
254216	1:24096898_24096951	1	24096924	13.9	40.5	1.11e-09
254277	1:24098105_24098578	1	24098342	13.5	39.9	1.48e-09
254482	1:24103708_24104073	1	24103890	13.4	39.6	1.64e-09
257269	1:24265399_24266846	1	24266122	13.9	40.7	1.02e-09
257273	1:24266436_24267211	1	24266824	13.9	40.7	1.02e-09
257276	1:24266615_24267427	1	24267021	13.9	40.7	1.02e-09
257281	1:24266846_24267742	1	24267294	13.9	40.7	1.02e-09
257350	1:24273073_24274232	1	24273652	13.9	40.7	9.98e-10
257355	1:24273500_24274369	1	24273934	13.9	40.8	9.97e-10
257360	1:24273587_24274497	1	24274042	13.9	40.8	9.97e-10
257370	1:24274369_24275200	1	24274784	13.9	40.7	1.02e-09
257411	1:24276664_24278637	1	24277650	13.9	40.7	1.02e-09
257418	1:24277749_24279321	1	24278535	13.9	40.7	1.02e-09
257424	1:24278068_24279437	1	24278752	13.9	40.7	1.02e-09
257428	1:24278637_24279637	1	24279137	13.9	40.7	1.02e-09
257434	1:24279321_24279642	1	24279482	13.9	40.7	1.02e-09
257438	1:24279437_24280019	1	24279728	13.9	40.7	1.02e-09
257457	1:24280575_24281378	1	24280976	13.9	40.7	1.02e-09
257461	1:24280604_24281825	1	24281214	13.9	40.7	1.02e-09
257464	1:24280793_24281883	1	24281338	13.9	40.7	1.02e-09
257467	1:24281378_24281992	1	24281685	13.9	40.7	1.02e-09
257481	1:24282324_24282785	1	24282554	13.9	40.7	1.02e-09
257487	1:24282381_24283095	1	24282738	13.9	40.7	1.02e-09
257493	1:24282752_24283105	1	24282928	13.9	40.7	1.02e-09
257503	1:24283095_24283658	1	24283376	13.4	39.6	1.61e-09
257521	1:24283968_24284615	1	24284292	13.9	40.7	1.02e-09
257526	1:24284173_24286661	1	24285417	13.9	40.7	1.02e-09
257531	1:24284347_24287452	1	24285900	13.9	40.7	1.02e-09
257535	1:24284615_24287479	1	24286047	13.9	40.7	1.02e-09
257568	1:24288141_24290370	1	24289256	13.9	40.7	1.02e-09
257574	1:24288372_24290391	1	24289382	13.9	40.7	1.02e-09
257578	1:24289485_24290499	1	24289992	13.9	40.7	1.02e-09
257582	1:24290370_24290554	1	24290462	13.9	40.7	1.02e-09
257641	1:24295350_24295937	1	24295644	13.9	40.7	1.02e-09
257686	1:24297123_24297776	1	24297450	13.9	40.7	1.02e-09
257773	1:24299939_24300038	1	24299988	13.9	40.7	1.02e-09
257775	1:24300002_24300090	1	24300046	13.9	40.7	1.02e-09
257779	1:24300021_24300133	1	24300077	13.9	40.7	1.02e-09
257788	1:24300133_24300213	1	24300173	13.9	40.7	1.02e-09
257829	1:24300790_24301981	1	24301386	13.9	40.7	1.02e-09
257834	1:24300960_24302298	1	24301629	13.9	40.7	1.02e-09
257838	1:24301367_24302447	1	24301907	13.9	40.7	1.02e-09
257843	1:24301981_24302542	1	24302262	13.9	40.7	1.02e-09
257852	1:24302542_24302726	1	24302634	13.9	40.7	1.02e-09
257856	1:24302643_24302757	1	24302700	13.9	40.7	1.02e-09
257859	1:24302720_24302965	1	24302842	13.9	40.7	1.02e-09
257894	1:24304263_24304398	1	24304330	13.9	40.7	1.02e-09
257897	1:24304329_24304444	1	24304386	13.9	40.7	1.02e-09
257900	1:24304390_24304594	1	24304492	13.9	40.7	1.02e-09
257903	1:24304398_24304610	1	24304504	13.9	40.5	1.11e-09
268052	1:24884464_24884793	1	24884628	11.7	101	8.18e-20
268057	1:24884588_24884796	1	24884692	11.4	93.5	1.19e-18
268064	1:24884618_24884861	1	24884740	11.7	101	7.46e-20
270553	1:24998489_24999412	1	24998950	7.41	41.5	7.15e-10
270833	1:25017519_25019144	1	25018332	6.99	39.7	1.58e-09
270842	1:25017871_25019808	1	25018840	6.99	39.6	1.64e-09
270845	1:25017984_25019939	1	25018962	7.1	40.1	1.35e-09
270853	1:25019144_25019963	1	25019554	7.31	42.3	5.22e-10
279086	1:25605588_25605961	1	25605774	6.45	39.7	1.57e-09
279094	1:25605684_25606073	1	25605878	6.45	39.7	1.54e-09
279100	1:25605961_25606254	1	25606108	6.2	43.6	2.88e-10
279106	1:25605992_25606485	1	25606238	6.1	42.5	4.72e-10
279116	1:25606073_25606588	1	25606330	8.4	55.8	1.8e-12
283405	1:25787591_25788169	1	25787880	12.7	40.2	1.27e-09
288778	1:26144856_26145783	1	26145320	10.9	49.5	2.39e-11
288798	1:26145235_26145896	1	26145566	9.97	51.4	1.09e-11
288879	1:26153216_26154337	1	26153776	4.78	43.2	3.48e-10
288883	1:26153239_26155707	1	26154473	4.78	43.2	3.43e-10
288888	1:26153295_26156221	1	26154758	4.78	43.2	3.43e-10
288893	1:26154337_26156540	1	26155438	4.78	43.2	3.42e-10
288958	1:26160373_26161398	1	26160886	4.7	42.8	4.05e-10
288962	1:26160743_26162024	1	26161384	4.7	42.8	4.05e-10
288966	1:26161248_26162346	1	26161797	4.7	42.8	4.05e-10
288969	1:26161398_26162431	1	26161914	4.7	42.8	4.05e-10
288971	1:26162024_26162625	1	26162324	4.7	42.8	4.05e-10
289000	1:26163695_26165278	1	26164486	4.77	43	3.74e-10
289004	1:26163775_26165362	1	26164568	4.77	43	3.74e-10
289008	1:26164455_26165454	1	26164954	4.77	43	3.74e-10
289012	1:26165278_26165605	1	26165442	4.66	41.7	6.65e-10
289016	1:26165362_26166363	1	26165862	4.66	41.7	6.65e-10
289021	1:26165454_26166969	1	26166212	4.66	41.7	6.65e-10
289024	1:26165605_26166970	1	26166288	4.77	42.9	4.03e-10
290495	1:26254351_26254727	1	26254539	3.94	42.2	5.23e-10
290500	1:26254353_26254748	1	26254550	3.94	42.2	5.23e-10
290504	1:26254655_26254792	1	26254724	3.87	40.4	1.18e-09
290514	1:26254748_26255353	1	26255050	3.96	42.3	5.18e-10
290519	1:26254792_26255397	1	26255094	3.85	41.2	8.08e-10
290548	1:26256055_26256217	1	26256136	3.96	42.3	5.18e-10
294630	1:26561665_26562369	1	26562017	7.19	56.3	1.46e-12
294634	1:26561760_26562567	1	26562164	7.19	56.3	1.46e-12
294751	1:26569070_26569691	1	26569380	6.81	52.8	6.2e-12
294757	1:26569430_26569799	1	26569614	7.19	56.3	1.46e-12
294761	1:26569691_26572208	1	26570950	7.19	56.3	1.46e-12
294765	1:26569716_26572797	1	26571256	7.19	56.3	1.46e-12
294952	1:26580625_26582404	1	26581514	7.47	58.2	6.92e-13
294957	1:26580965_26582491	1	26581728	8.13	67.2	1.95e-14
294962	1:26581025_26582589	1	26581807	8.23	68.5	1.18e-14
294976	1:26583367_26583826	1	26583596	7.26	56.8	1.21e-12
294980	1:26583403_26583946	1	26583674	7.26	56.8	1.21e-12
294983	1:26583572_26584212	1	26583892	7.26	56.8	1.21e-12
294986	1:26583826_26584305	1	26584066	7.26	56.8	1.21e-12
294999	1:26585136_26585760	1	26585448	7.15	57.1	1.05e-12
295002	1:26585424_26585992	1	26585708	7.12	55.6	1.95e-12
295006	1:26585684_26586328	1	26586006	7.12	55.6	1.95e-12
295011	1:26585760_26586591	1	26586176	7.12	55.6	1.95e-12
295015	1:26585992_26587052	1	26586522	7.26	56.8	1.21e-12
295019	1:26586328_26587293	1	26586810	7.26	56.8	1.21e-12
295028	1:26587293_26589226	1	26588260	6.95	54.8	2.77e-12
295033	1:26588003_26589248	1	26588626	6.95	54.8	2.77e-12
295036	1:26588412_26589350	1	26588881	7.09	55.6	1.97e-12
300165	1:26978773_26979089	1	26978931	15.7	43.9	2.56e-10
300727	1:27010281_27010447	1	27010364	13.9	40.5	1.12e-09
300733	1:27010401_27010505	1	27010453	13.9	40.5	1.12e-09
301055	1:27028869_27029029	1	27028949	10.5	49.8	2.14e-11
301096	1:27031005_27031269	1	27031137	13.7	40.3	1.19e-09
305092	1:27311934_27313051	1	27312492	12.5	40	1.37e-09
305130	1:27314922_27315269	1	27315096	13.1	42.9	3.91e-10
307500	1:27449223_27449462	1	27449342	6.04	42	5.81e-10
307505	1:27449326_27449507	1	27449416	6.04	42	5.81e-10
307588	1:27451779_27451950	1	27451864	5.98	39.6	1.64e-09
307593	1:27451866_27452328	1	27452097	6.06	40.1	1.34e-09
326183	1:29686870_29688076	1	29687473	15.7	48.5	3.74e-11
326189	1:29686972_29688177	1	29687574	15	47.2	6.48e-11
326195	1:29687211_29688538	1	29687874	15.7	61.6	1.75e-13
326477	1:29712906_29713523	1	29713214	16.9	68	1.44e-14
326481	1:29713261_29713529	1	29713395	11.8	43.3	3.38e-10
326484	1:29713339_29713587	1	29713463	11.5	42.3	5.14e-10
326488	1:29713523_29713715	1	29713619	15.4	60.5	2.74e-13
326492	1:29713529_29713749	1	29713639	15.4	60.5	2.74e-13
326496	1:29713587_29713973	1	29713780	13.2	50.5	1.58e-11
326500	1:29713715_29714103	1	29713909	11.5	40.8	9.87e-10
326515	1:29714103_29714812	1	29714458	11.6	43.1	3.63e-10
326536	1:29715135_29715928	1	29715532	11.6	42.5	4.68e-10
326544	1:29715756_29717378	1	29716567	11.6	42.5	4.68e-10
326549	1:29715928_29717390	1	29716659	11.6	42.5	4.68e-10
326554	1:29716997_29717409	1	29717203	11.6	42.5	4.68e-10
326564	1:29717409_29718100	1	29717754	11.6	42.5	4.68e-10
326577	1:29718100_29718711	1	29718406	11.6	41.5	7.26e-10
326596	1:29719230_29719959	1	29719594	11.6	42.5	4.68e-10
326600	1:29719293_29720005	1	29719649	11.6	42.5	4.68e-10
332552	1:30069826_30070564	1	30070195	14.7	39.7	1.58e-09
338423	1:30539834_30541607	1	30540720	9.4	41.2	8.09e-10
338430	1:30540081_30541861	1	30540971	9.37	41	8.99e-10
338598	1:30552829_30553936	1	30553382	9.46	41.1	8.7e-10
338605	1:30553254_30553978	1	30553616	9.47	41.2	8.23e-10
338613	1:30553936_30554398	1	30554167	9.47	41.1	8.48e-10
340367	1:30703560_30704416	1	30703988	12.6	40.6	1.06e-09
364269	1:32825602_32826888	1	32826245	17.9	50.4	1.68e-11
364275	1:32825630_32826920	1	32826275	17.9	50.2	1.86e-11
364280	1:32826654_32828152	1	32827403	17.9	50.2	1.83e-11
368344	1:33183902_33184786	1	33184344	15.9	39.9	1.46e-09
368354	1:33184554_33185337	1	33184946	16.1	40	1.35e-09
368359	1:33184786_33185696	1	33185241	16.1	40.1	1.34e-09
373862	1:33668892_33669570	1	33669231	14.1	40.8	9.76e-10
373866	1:33668979_33669693	1	33669336	14.1	40.9	9.39e-10
373869	1:33669563_33669821	1	33669692	13.7	39.6	1.67e-09
373872	1:33669570_33669824	1	33669697	14	40.6	1.08e-09
373938	1:33672505_33672988	1	33672746	13.7	39.6	1.67e-09
373942	1:33672676_33673104	1	33672890	13.7	39.6	1.67e-09
373992	1:33674493_33674795	1	33674644	13.7	39.6	1.67e-09
373995	1:33674559_33675188	1	33674874	13.7	39.6	1.67e-09
373998	1:33674591_33675219	1	33674905	13.7	39.6	1.67e-09
374001	1:33674795_33675238	1	33675016	13.7	39.6	1.67e-09
374028	1:33675662_33676805	1	33676234	13.7	39.6	1.67e-09
374033	1:33675681_33677615	1	33676648	13.7	39.6	1.67e-09
374037	1:33675818_33677776	1	33676797	9.41	50	1.98e-11
381241	1:34480890_34482894	1	34481892	14.4	59	5.03e-13
381245	1:34480902_34484884	1	34482893	9.48	42.8	4.05e-10
381264	1:34485524_34487469	1	34486496	11.6	40.7	1.04e-09
381355	1:34497213_34498144	1	34497678	17.5	72.4	2.59e-15
387460	1:35267836_35269264	1	35268550	13.7	39.6	1.67e-09
387463	1:35268042_35269309	1	35268676	13.7	39.6	1.67e-09
387467	1:35268751_35269397	1	35269074	13.7	39.6	1.67e-09
387470	1:35269264_35269660	1	35269462	13.7	39.6	1.67e-09
387475	1:35269309_35270681	1	35269995	13.7	39.6	1.67e-09
407210	1:36755908_36756654	1	36756281	13.7	52.3	7.54e-12
407215	1:36756312_36756698	1	36756505	13.7	52.3	7.54e-12
407220	1:36756489_36756739	1	36756614	12.2	45.2	1.49e-10
410864	1:37024738_37024885	1	37024812	12	44.7	1.85e-10
410885	1:37024885_37026305	1	37025595	10.5	42.3	5.06e-10
410892	1:37024907_37026399	1	37025653	9.64	47.6	5.37e-11
414625	1:37310043_37310621	1	37310332	11.8	41.5	7.14e-10
421422	1:37828576_37828938	1	37828757	7.05	51.4	1.11e-11
430745	1:38551320_38552579	1	38551950	12.7	51.9	8.97e-12
433423	1:38748308_38749343	1	38748826	15	97.5	2.73e-19
433426	1:38748386_38749424	1	38748905	15.2	101	8.99e-20
436485	1:39180795_39182032	1	39181414	12.2	40.6	1.06e-09
447847	1:40276125_40276588	1	40276356	7.03	49.1	2.82e-11
447852	1:40276144_40276615	1	40276380	7.02	49	3e-11
447858	1:40276236_40276813	1	40276524	7.07	49.5	2.46e-11
483748	1:43968006_43969193	1	43968600	9.25	40.9	9.24e-10
483752	1:43968132_43969657	1	43968894	9.53	40.2	1.28e-09
483757	1:43969175_43970006	1	43969590	9.53	40.2	1.28e-09
488267	1:44362873_44363492	1	44363182	16.3	48.6	3.61e-11
488272	1:44363170_44363888	1	44363529	13.9	40.8	9.81e-10
488276	1:44363341_44363906	1	44363624	13.9	40.8	9.81e-10
491317	1:44840461_44841488	1	44840974	5.66	40.5	1.11e-09
491322	1:44841178_44841806	1	44841492	5.63	40.1	1.34e-09
491327	1:44841435_44842007	1	44841721	5.68	40.7	1.03e-09
491331	1:44841488_44842238	1	44841863	5.66	40.5	1.11e-09
509661	1:46287121_46288620	1	46287870	13.5	39.7	1.6e-09
509665	1:46287459_46288918	1	46288188	13.5	39.7	1.6e-09
509669	1:46288602_46288929	1	46288766	13.5	39.7	1.6e-09
516181	1:47236416_47237926	1	47237171	13.9	41.1	8.52e-10
516184	1:47237219_47237979	1	47237599	13.9	41.1	8.52e-10
516187	1:47237572_47237997	1	47237784	13.9	41.1	8.52e-10
516190	1:47237926_47238124	1	47238025	13.9	41.1	8.52e-10
516193	1:47237979_47238227	1	47238103	14.3	42.4	4.94e-10
516196	1:47237997_47238394	1	47238196	14.3	42.4	4.94e-10
516200	1:47238124_47238565	1	47238344	14.3	42.4	4.94e-10
516670	1:47275576_47276305	1	47275940	13.5	39.8	1.54e-09
517316	1:47316581_47319133	1	47317857	14.5	42.7	4.27e-10
517321	1:47316595_47320041	1	47318318	14.1	41.3	7.7e-10
520135	1:47530756_47531029	1	47530892	12.5	51	1.29e-11
524758	1:47977822_47979048	1	47978435	15	56	1.68e-12
524762	1:47978306_47979101	1	47978704	12.6	43.4	3.24e-10
524766	1:47978794_47979135	1	47978964	12.6	43.4	3.24e-10
530201	1:48496465_48496557	1	48496511	15.5	45.2	1.48e-10
530206	1:48496472_48496646	1	48496559	15.4	45.4	1.37e-10
538646	1:49280357_49280471	1	49280414	13.1	46.3	9.33e-11
538650	1:49280373_49280507	1	49280440	13.1	46.3	9.33e-11
538655	1:49280394_49280604	1	49280499	13.1	46.3	9.33e-11
538661	1:49280471_49281175	1	49280823	13.1	46.3	9.33e-11
538835	1:49288005_49289008	1	49288506	14	40.3	1.22e-09
538839	1:49288223_49289031	1	49288627	14	40.5	1.09e-09
538882	1:49290410_49290764	1	49290587	14	40.5	1.1e-09
538885	1:49290496_49291076	1	49290786	14	40.5	1.1e-09
540121	1:49374259_49375826	1	49375042	14.1	50.2	1.81e-11
540127	1:49374489_49375974	1	49375232	14.1	50.2	1.81e-11
540133	1:49375431_49376248	1	49375840	16.3	89.7	4.35e-18
540162	1:49376807_49379150	1	49377978	18.1	76.3	6.07e-16
540166	1:49377845_49379258	1	49378552	18.1	76.3	6.07e-16
540559	1:49417336_49419118	1	49418227	15.3	61.6	1.78e-13
540914	1:49474369_49476669	1	49475519	13	59	4.97e-13
541315	1:49507487_49509361	1	49508424	15.2	45	1.63e-10
541321	1:49507676_49509371	1	49508524	14.2	41.7	6.75e-10
541327	1:49508861_49509382	1	49509122	14.2	41.1	8.64e-10
549175	1:50126430_50126790	1	50126610	7.14	46.4	8.79e-11
549179	1:50126575_50126806	1	50126690	7.14	46.4	8.79e-11
549183	1:50126706_50126944	1	50126825	7.14	46.4	8.79e-11
549187	1:50126790_50127228	1	50127009	7.14	46.4	8.79e-11
549192	1:50126806_50127374	1	50127090	7.14	46.4	8.79e-11
560170	1:51072616_51073530	1	51073073	11.3	49.2	2.73e-11
560173	1:51072662_51073650	1	51073156	11.3	45.4	1.34e-10
565069	1:51700573_51702297	1	51701435	12.4	48	4.52e-11
570250	1:52266535_52269484	1	52268010	10.1	40.7	1.02e-09
570408	1:52306220_52325843	1	52316032	6.87	41.2	8.06e-10
570413	1:52317515_52326360	1	52321938	6.92	41.5	7.09e-10
570417	1:52325384_52327148	1	52326266	6.94	41.7	6.59e-10
570421	1:52325843_52330097	1	52327970	6.65	39.8	1.49e-09
570425	1:52326360_52332835	1	52329598	6.65	39.8	1.49e-09
570427	1:52327148_52342977	1	52335062	8.39	61.5	1.82e-13
570432	1:52330097_52348524	1	52339310	7.72	57.5	8.97e-13
570437	1:52332835_52349078	1	52340956	7.72	57.5	8.97e-13
570443	1:52342977_52352902	1	52347940	9.89	58.7	5.66e-13
572240	1:52495191_52495476	1	52495334	11.4	45.5	1.28e-10
572248	1:52495283_52495873	1	52495578	11	43.5	3.1e-10
572253	1:52495476_52496024	1	52495750	11	43.5	3.1e-10
573140	1:52561250_52561905	1	52561578	11	43.5	3.1e-10
573145	1:52561302_52562126	1	52561714	11	43.5	3.1e-10
575200	1:52798972_52801135	1	52800054	11.4	45.4	1.36e-10
575205	1:52799774_52801897	1	52800836	11.4	45.4	1.34e-10
575210	1:52800342_52801989	1	52801166	11.4	45.4	1.34e-10
575216	1:52801135_52802811	1	52801973	10.4	41	8.88e-10
580537	1:53246585_53246640	1	53246612	11.4	45.4	1.36e-10
580541	1:53246636_53247171	1	53246904	11.4	45.4	1.36e-10
580548	1:53246638_53247187	1	53246912	11.4	45.4	1.36e-10
580553	1:53246640_53247210	1	53246925	11.4	45.4	1.36e-10
580559	1:53247171_53247285	1	53247228	11.4	45.4	1.36e-10
580563	1:53247187_53247297	1	53247242	11.4	45.4	1.36e-10
580566	1:53247210_53247321	1	53247266	11.4	45.4	1.36e-10
580569	1:53247285_53247326	1	53247306	11.4	45.4	1.36e-10
580604	1:53248095_53248271	1	53248183	11.5	45.6	1.27e-10
580613	1:53248255_53248361	1	53248308	11.4	45.4	1.36e-10
580617	1:53248271_53248374	1	53248322	11.4	45.4	1.36e-10
580631	1:53248511_53248946	1	53248728	12.2	48.3	3.98e-11
580683	1:53251349_53251885	1	53251617	11.4	44	2.49e-10
580693	1:53251603_53252111	1	53251857	11.4	45.4	1.36e-10
580698	1:53251885_53252169	1	53252027	11.4	45.4	1.36e-10
580758	1:53255080_53255411	1	53255246	10.3	40.2	1.28e-09
580764	1:53255260_53255553	1	53255406	10.3	40.2	1.28e-09
580767	1:53255315_53255726	1	53255520	10.3	40.2	1.28e-09
580772	1:53255411_53256211	1	53255811	10.3	40.2	1.28e-09
580840	1:53259838_53260234	1	53260036	12.3	46.8	7.46e-11
580863	1:53261030_53261813	1	53261422	11.4	45.4	1.35e-10
581357	1:53288465_53289477	1	53288971	10.3	39.8	1.53e-09
581361	1:53288484_53289537	1	53289010	10.3	39.8	1.53e-09
587736	1:53777376_53779175	1	53778276	7.77	41.1	8.58e-10
587740	1:53778426_53780237	1	53779332	7.67	42.5	4.7e-10
587745	1:53778744_53780321	1	53779532	7.78	41.9	5.99e-10
587844	1:53788565_53788767	1	53788666	7.33	45.1	1.53e-10
587847	1:53788567_53788778	1	53788672	7.33	45.1	1.53e-10
587850	1:53788766_53788877	1	53788822	7.33	45.1	1.53e-10
587854	1:53788778_53789435	1	53789106	7.33	45.1	1.53e-10
587858	1:53788877_53789863	1	53789370	7.33	45.1	1.53e-10
587861	1:53789321_53790436	1	53789878	7.33	45.1	1.53e-10
587864	1:53789435_53790574	1	53790004	7.33	45.1	1.53e-10
587867	1:53789863_53790842	1	53790352	6.99	42.7	4.39e-10
597035	1:54305425_54305777	1	54305601	11.6	49.3	2.69e-11
597041	1:54305511_54305826	1	54305668	11.6	49.5	2.42e-11
597048	1:54305680_54305850	1	54305765	12.1	63.9	7.04e-14
597054	1:54305777_54305901	1	54305839	12.1	63.9	7.17e-14
597456	1:54316462_54316853	1	54316658	10.8	41.9	6.25e-10
597515	1:54318445_54318635	1	54318540	13	65	4.64e-14
597520	1:54318477_54318640	1	54318558	12.6	62.2	1.41e-13
597529	1:54318640_54318977	1	54318808	11.4	55.4	2.21e-12
597534	1:54318765_54319019	1	54318892	11.1	57.2	1.06e-12
597539	1:54318859_54319195	1	54319027	11.2	57.7	8.66e-13
597585	1:54319655_54319718	1	54319686	11.3	53.1	5.48e-12
597589	1:54319669_54319724	1	54319696	9.55	46.8	7.7e-11
597592	1:54319670_54319784	1	54319727	10.5	54	3.86e-12
597595	1:54319718_54319856	1	54319787	10.5	54	3.86e-12
597598	1:54319724_54319872	1	54319798	10.5	54	3.86e-12
597634	1:54320617_54320805	1	54320711	8.8	57.2	1.05e-12
597638	1:54320647_54320909	1	54320778	8.8	57.2	1.05e-12
597642	1:54320684_54320919	1	54320802	8.8	57.2	1.05e-12
598503	1:54372614_54373852	1	54373233	9.25	45.9	1.11e-10
598507	1:54372700_54375239	1	54373970	9.45	47.9	4.76e-11
598515	1:54372783_54375522	1	54374152	9.18	47.7	5.09e-11
598523	1:54373852_54375668	1	54374760	14.1	85.5	1.94e-17
598529	1:54375239_54375809	1	54375524	11.2	65	4.56e-14
600530	1:54486994_54489295	1	54488144	11.5	43.4	3.22e-10
600534	1:54487025_54489624	1	54488324	11.6	43.6	2.91e-10
600834	1:54508609_54515522	1	54512066	13.7	40.3	1.2e-09
601506	1:54561310_54563169	1	54562240	12.8	44.4	2.07e-10
601510	1:54561588_54563343	1	54562466	19.5	85.1	2.27e-17
601514	1:54562671_54563345	1	54563008	16.9	70.9	4.68e-15
602694	1:54644999_54646067	1	54645533	15.4	62.5	1.24e-13
602698	1:54645500_54646336	1	54645918	15.4	62.5	1.24e-13
602702	1:54646038_54646398	1	54646218	15.4	62.5	1.24e-13
602720	1:54647102_54647750	1	54647426	25.2	100	1.08e-19
602725	1:54647628_54648581	1	54648104	25.2	100	1.05e-19
602729	1:54647641_54648743	1	54648192	15.7	71.6	3.63e-15
602893	1:54662144_54663327	1	54662736	12.1	54.1	3.67e-12
602897	1:54662217_54663386	1	54662802	12.1	54.1	3.67e-12
602901	1:54662326_54663412	1	54662869	12.1	54.1	3.67e-12
602966	1:54665424_54666678	1	54666051	13.1	59.5	4.15e-13
602970	1:54665877_54667817	1	54666847	13.3	60.3	2.99e-13
603830	1:54715344_54717086	1	54716215	15	91.9	1.99e-18
603837	1:54715620_54717121	1	54716370	15.7	97.3	2.87e-19
603842	1:54716957_54717134	1	54717046	15.7	97.3	2.87e-19
603846	1:54717086_54717338	1	54717212	15.7	97.3	2.87e-19
603849	1:54717121_54717359	1	54717240	14.2	86	1.67e-17
603853	1:54717134_54717623	1	54717378	14.2	86	1.67e-17
603857	1:54717338_54717904	1	54717621	12.2	51	1.32e-11
603859	1:54717359_54718101	1	54717730	13.5	55.9	1.78e-12
606691	1:54881327_54882381	1	54881854	19.3	74.9	1.02e-15
606696	1:54881410_54882389	1	54881900	18	73	2.09e-15
606702	1:54882052_54882895	1	54882474	13.1	59.4	4.29e-13
611572	1:55162380_55164317	1	55163348	14.6	53.4	4.79e-12
611579	1:55162531_55164608	1	55163570	13.6	49.3	2.68e-11
617388	1:55613393_55614393	1	55613893	11.4	44	2.48e-10
622024	1:55806123_55806365	1	55806244	15	42.9	4.02e-10
645250	1:57542191_57542848	1	57542520	21.6	96.3	4.09e-19
648161	1:57819395_57819814	1	57819604	6.12	40.9	9.66e-10
648167	1:57819397_57820539	1	57819968	6.17	41.3	7.99e-10
648570	1:57868533_57870495	1	57869514	4.79	40.5	1.1e-09
649076	1:57912666_57913215	1	57912940	5.61	51.9	8.91e-12
649082	1:57912749_57914197	1	57913473	5.61	50.5	1.61e-11
649087	1:57913073_57914383	1	57913728	5.61	50.5	1.61e-11
649091	1:57913215_57914424	1	57913820	5.57	50.2	1.83e-11
651054	1:58191117_58193890	1	58192504	13.8	41	9.05e-10
651060	1:58191760_58194709	1	58193234	13.8	41	9.05e-10
651066	1:58192074_58195236	1	58193655	13.8	41	9.05e-10
652302	1:58332479_58334245	1	58333362	14.2	62.4	1.26e-13
668295	1:59803602_59804067	1	59803834	15.6	45.3	1.44e-10
668302	1:59803670_59805070	1	59804370	15.1	42.3	5.18e-10
668306	1:59803982_59805221	1	59804602	15.1	42.3	5.18e-10
668312	1:59804067_59805364	1	59804716	15.1	42.3	5.18e-10
676805	1:60563406_60565392	1	60564399	12.2	41.4	7.42e-10
683071	1:61326705_61329915	1	61328310	5.27	40.6	1.09e-09
683077	1:61328425_61329970	1	61329198	5.74	44.6	1.88e-10
683081	1:61328496_61330659	1	61329578	5.74	44.6	1.89e-10
683085	1:61329915_61331010	1	61330462	5.76	44.7	1.81e-10
683399	1:61365201_61366311	1	61365756	5.81	40.8	9.63e-10
683457	1:61368121_61369387	1	61368754	6.03	42	5.91e-10
683462	1:61368345_61370023	1	61369184	6.02	41.9	6.13e-10
683466	1:61368666_61370679	1	61369672	5.71	39.8	1.5e-09
683467	1:61368666_61370679	1	61369672	-4.44	42.5	4.78e-10
683468	1:61369387_61371042	1	61370214	5.7	39.8	1.52e-09
683470	1:61369387_61371042	1	61370214	-4.32	42.1	5.69e-10
683473	1:61370023_61371271	1	61370647	-4.24	41.2	8.33e-10
683510	1:61374569_61376521	1	61375545	5.58	39.6	1.64e-09
683585	1:61383945_61384838	1	61384392	6.49	71	4.65e-15
683614	1:61386453_61387263	1	61386858	6.84	75.8	7.22e-16
683619	1:61386982_61388055	1	61387518	6.77	74.6	1.12e-15
683645	1:61391079_61391979	1	61391529	17.8	49.3	2.68e-11
683650	1:61391144_61391986	1	61391565	17.8	49.3	2.68e-11
683707	1:61394768_61395664	1	61395216	6.61	72.6	2.41e-15
683712	1:61395096_61396688	1	61395892	5.61	39.9	1.41e-09
683920	1:61415265_61417158	1	61416212	4.09	42.4	4.9e-10
683991	1:61422981_61423744	1	61423362	6.42	69.4	8.39e-15
684000	1:61423657_61425403	1	61424530	5.95	61.8	1.65e-13
684013	1:61425465_61426540	1	61426002	4.89	41	8.8e-10
684306	1:61453184_61453941	1	61453562	5.81	40.4	1.15e-09
684314	1:61453568_61454796	1	61454182	5.81	40.5	1.1e-09
684318	1:61453624_61455096	1	61454360	5.71	40	1.41e-09
684322	1:61453941_61455304	1	61454622	5.75	40.2	1.24e-09
684338	1:61455490_61456460	1	61455975	5.82	40.5	1.11e-09
684345	1:61456166_61456768	1	61456467	5.82	40.5	1.11e-09
684352	1:61456294_61456907	1	61456600	5.81	40.5	1.1e-09
684358	1:61456460_61457652	1	61457056	5.82	40.5	1.12e-09
684394	1:61460328_61460740	1	61460534	5.81	40.2	1.29e-09
684547	1:61474474_61475560	1	61475017	4.26	46.6	8.14e-11
684638	1:61490631_61491280	1	61490956	-3.92	41.2	8.33e-10
684651	1:61491749_61493905	1	61492827	4.07	43.4	3.15e-10
684655	1:61493539_61494062	1	61493800	4.07	43.4	3.15e-10
684660	1:61493753_61494240	1	61493996	4.07	43.4	3.15e-10
684664	1:61493905_61494262	1	61494084	4.07	43.4	3.15e-10
684710	1:61498797_61499696	1	61499246	3.82	40	1.37e-09
684712	1:61499259_61499819	1	61499539	3.82	40	1.37e-09
684717	1:61499544_61499885	1	61499714	3.82	40	1.37e-09
684721	1:61499696_61500769	1	61500232	3.84	40.2	1.29e-09
684725	1:61499819_61501122	1	61500470	3.82	40	1.37e-09
685389	1:61543314_61543742	1	61543528	4.03	45.3	1.4e-10
686003	1:61616824_61618207	1	61617516	4.06	45.1	1.55e-10
686006	1:61616885_61619431	1	61618158	4.12	46.2	9.77e-11
686010	1:61618189_61619434	1	61618812	4.12	46.2	9.77e-11
686024	1:61619434_61620871	1	61620152	-4.08	45.6	1.27e-10
686044	1:61621034_61623510	1	61622272	-4.12	46.2	9.77e-11
686045	1:61622993_61623581	1	61623287	4.06	45.4	1.36e-10
686046	1:61622993_61623581	1	61623287	-4.12	46.2	9.77e-11
686049	1:61623278_61623745	1	61623512	-4.12	46.2	9.77e-11
686269	1:61651032_61654773	1	61652902	3.93	42.9	3.92e-10
686272	1:61654477_61655655	1	61655066	3.93	42.9	3.92e-10
686751	1:61753804_61755051	1	61754428	3.88	44.4	2.08e-10
686754	1:61755027_61755200	1	61755114	3.82	43.5	3.09e-10
686821	1:61758262_61758433	1	61758348	3.98	45.2	1.46e-10
686825	1:61758267_61758670	1	61758468	3.99	45.7	1.2e-10
686829	1:61758398_61758940	1	61758669	4	45.5	1.3e-10
686833	1:61758433_61759015	1	61758724	4	45.5	1.3e-10
686837	1:61758670_61759075	1	61758872	4	45.5	1.3e-10
686841	1:61758940_61759108	1	61759024	4	45.5	1.3e-10
686844	1:61759015_61759210	1	61759112	3.93	44.5	2e-10
686848	1:61759075_61759211	1	61759143	3.93	44.5	2e-10
686851	1:61759108_61759217	1	61759162	3.93	44.5	2e-10
686894	1:61760055_61760220	1	61760138	4.14	47.5	5.6e-11
686898	1:61760064_61760222	1	61760143	4.14	47.5	5.6e-11
687044	1:61768955_61770970	1	61769962	3.77	40.8	9.6e-10
688852	1:62007593_62008601	1	62008097	4.43	42.7	4.25e-10
688857	1:62007778_62009544	1	62008661	4.43	42.7	4.25e-10
688862	1:62008529_62009574	1	62009052	4.43	42.7	4.25e-10
693758	1:62517693_62518664	1	62518178	11.5	48.6	3.54e-11
694423	1:62653556_62662938	1	62658247	-4.54	46.3	9.46e-11
700276	1:63185354_63185990	1	63185672	6.72	51.3	1.19e-11
700277	1:63185354_63185990	1	63185672	-6.72	51.3	1.19e-11
700278	1:63185378_63186057	1	63185718	6.7	50.8	1.39e-11
700281	1:63185684_63186300	1	63185992	6.7	50.8	1.39e-11
700284	1:63185990_63186438	1	63186214	6.78	51.5	1.06e-11
700287	1:63186057_63186710	1	63186384	6.78	51.5	1.06e-11
700290	1:63186300_63186781	1	63186540	6.78	51.5	1.06e-11
700291	1:63186300_63186781	1	63186540	-6.7	50.8	1.39e-11
700292	1:63186438_63188174	1	63187306	6.78	51.5	1.06e-11
700293	1:63186438_63188174	1	63187306	-6.7	50.8	1.39e-11
700294	1:63186710_63188696	1	63187703	6.7	50.8	1.39e-11
700295	1:63186710_63188696	1	63187703	-6.7	50.8	1.39e-11
700297	1:63186781_63189023	1	63187902	6.7	50.8	1.39e-11
700299	1:63188174_63189345	1	63188760	6.7	50.8	1.39e-11
700302	1:63188696_63189596	1	63189146	6.7	50.8	1.39e-11
700305	1:63189023_63189777	1	63189400	6.7	50.8	1.39e-11
700309	1:63189345_63190815	1	63190080	6.7	50.8	1.39e-11
700314	1:63189596_63193722	1	63191659	6.7	50.8	1.39e-11
701083	1:63275397_63277575	1	63276486	6.88	52.3	7.74e-12
701088	1:63275484_63278058	1	63276771	6.87	52.2	7.89e-12
701913	1:63360483_63364392	1	63362438	5.81	41.6	7.05e-10
704339	1:63905100_63905657	1	63905378	10	41	8.79e-10
704344	1:63905101_63905756	1	63905428	10	41.1	8.68e-10
705604	1:64066985_64068697	1	64067841	14.4	66	3.16e-14
705608	1:64068003_64069062	1	64068532	14.4	66	3.16e-14
705612	1:64068553_64069470	1	64069012	14.4	66	3.16e-14
705615	1:64068697_64070027	1	64069362	14.4	66	3.16e-14
714696	1:65126564_65127173	1	65126868	14.3	109	4.69e-21
714700	1:65126575_65127174	1	65126874	14.3	109	4.69e-21
716085	1:65511792_65514802	1	65513297	15.6	126	1.83e-23
716091	1:65513306_65515379	1	65514342	16.4	118	2.89e-22
716097	1:65513308_65515952	1	65514630	15.6	126	1.83e-23
716102	1:65514802_65516335	1	65515568	15.6	126	1.83e-23
716268	1:65530519_65534479	1	65532499	15.6	126	1.83e-23
716273	1:65531062_65534578	1	65532820	15.6	126	1.83e-23
716277	1:65531775_65535302	1	65533538	14.4	113	1.19e-21
716281	1:65534479_65535478	1	65534978	14.4	113	1.19e-21
716285	1:65534578_65536466	1	65535522	14.4	113	1.19e-21
716300	1:65536562_65540561	1	65538562	7.44	44.4	2.12e-10
716304	1:65537124_65541663	1	65539394	7.44	44.4	2.12e-10
716326	1:65543827_65544408	1	65544118	7.54	45.3	1.44e-10
716330	1:65543829_65544845	1	65544337	6.77	40.2	1.29e-09
716334	1:65543844_65545768	1	65544806	7.25	43.3	3.37e-10
716338	1:65544408_65546321	1	65545364	7.25	43.3	3.37e-10
716342	1:65544845_65547595	1	65546220	7.6	45.7	1.19e-10
716375	1:65549301_65552446	1	65550874	7.6	45.7	1.19e-10
716380	1:65550764_65553814	1	65552289	15.6	126	1.83e-23
716385	1:65551317_65554712	1	65553014	15.6	126	1.83e-23
716389	1:65552446_65554816	1	65553631	15.6	126	1.83e-23
716395	1:65553814_65554952	1	65554383	15.6	126	1.83e-23
716399	1:65554712_65555584	1	65555148	9.35	57	1.13e-12
716403	1:65554816_65555909	1	65555362	9.35	57	1.13e-12
716476	1:65563852_65564560	1	65564206	15.6	126	1.83e-23
716480	1:65563870_65564613	1	65564242	15.6	126	1.83e-23
716484	1:65564234_65564835	1	65564534	15.6	126	1.83e-23
716489	1:65564560_65564845	1	65564702	15.6	126	1.83e-23
716504	1:65564845_65565595	1	65565220	15.6	126	1.83e-23
716512	1:65564942_65565971	1	65565456	15.6	126	1.83e-23
716517	1:65565347_65566146	1	65565746	15.6	126	1.83e-23
716553	1:65568132_65568812	1	65568472	9.35	57	1.13e-12
716557	1:65568341_65569164	1	65568752	9.35	57	1.13e-12
716561	1:65568525_65569169	1	65568847	9.35	57	1.13e-12
716565	1:65568812_65569725	1	65569268	9.35	57	1.13e-12
716604	1:65572271_65573362	1	65572816	9.35	57	1.13e-12
716608	1:65572390_65574490	1	65573440	8.29	45.3	1.43e-10
716619	1:65574536_65575222	1	65574879	9.35	57	1.13e-12
716622	1:65574744_65575895	1	65575320	9.35	57	1.13e-12
716628	1:65575222_65576318	1	65575770	9.35	57	1.13e-12
716666	1:65578239_65579257	1	65578748	14.3	110	3.96e-21
716994	1:65599508_65599906	1	65599707	10.1	98	2.24e-19
716998	1:65599599_65600517	1	65600058	10.1	98	2.24e-19
717002	1:65599653_65600557	1	65600105	10.1	95.9	4.72e-19
717006	1:65599906_65600732	1	65600319	10.1	96	4.63e-19
717122	1:65608631_65609141	1	65608886	8.67	73.5	1.73e-15
717127	1:65608657_65609690	1	65609174	8.67	73.5	1.73e-15
717133	1:65608661_65610014	1	65609338	8.67	73.5	1.73e-15
717138	1:65609141_65610492	1	65609816	8.67	73.5	1.73e-15
717142	1:65609690_65611473	1	65610582	8.67	73.5	1.73e-15
717147	1:65610014_65611537	1	65610776	8.25	50.5	1.58e-11
717151	1:65610492_65611595	1	65611044	8.25	50.5	1.58e-11
717155	1:65611473_65611720	1	65611596	8.25	50.5	1.58e-11
717178	1:65613311_65614376	1	65613844	8.35	70.2	6.18e-15
717182	1:65613390_65614566	1	65613978	8.35	70.2	6.18e-15
717205	1:65615479_65615945	1	65615712	6.01	42.4	4.81e-10
717209	1:65615882_65616335	1	65616108	6.01	42.4	4.81e-10
717343	1:65627388_65629640	1	65628514	8.12	67.8	1.53e-14
717573	1:65647562_65648019	1	65647790	7.32	56.3	1.46e-12
717578	1:65647858_65649108	1	65648483	7.32	56.3	1.46e-12
717580	1:65648017_65651145	1	65649581	7.51	58	7.53e-13
717976	1:65685312_65687211	1	65686262	7.55	45.8	1.13e-10
717981	1:65687052_65687514	1	65687283	7.55	45.8	1.17e-10
717993	1:65687633_65688610	1	65688122	8.25	50.5	1.58e-11
717998	1:65687737_65690074	1	65688906	8.25	50.5	1.58e-11
718004	1:65688011_65690123	1	65689067	8.25	50.5	1.58e-11
718047	1:65692450_65694500	1	65693475	7.49	40.3	1.21e-09
718155	1:65729414_65729708	1	65729561	7.84	47.3	6.11e-11
718159	1:65729443_65729797	1	65729620	7.84	47.3	6.11e-11
718162	1:65729639_65729882	1	65729760	7.84	47.3	6.11e-11
718166	1:65729708_65730123	1	65729916	7.84	47.3	6.11e-11
718180	1:65730732_65731330	1	65731031	8.26	50.4	1.69e-11
718184	1:65730815_65731408	1	65731112	8.26	50.4	1.69e-11
718187	1:65731090_65731463	1	65731276	8.26	50.4	1.69e-11
718190	1:65731330_65731612	1	65731471	8.26	50.4	1.69e-11
718999	1:65804006_65804613	1	65804310	5.09	44.2	2.23e-10
719004	1:65804027_65804763	1	65804395	6.42	63	1.03e-13
719009	1:65804515_65805241	1	65804878	4.37	42.8	4.09e-10
719015	1:65804763_65805473	1	65805118	5.82	56.5	1.37e-12
719020	1:65805241_65805498	1	65805370	17.3	205	2.2e-33
719024	1:65805303_65805876	1	65805590	16.6	202	4.88e-33
719028	1:65805473_65805929	1	65805701	14.9	157	1.43e-27
719032	1:65805498_65805981	1	65805740	14.9	157	1.43e-27
719036	1:65805876_65806193	1	65806034	16.6	202	4.88e-33
719041	1:65805929_65807020	1	65806474	16.6	202	4.88e-33
719044	1:65805981_65807082	1	65806532	6.15	62.2	1.42e-13
719049	1:65806193_65807123	1	65806658	6	59.4	4.32e-13
719054	1:65807020_65807208	1	65807114	5.04	42.3	5.1e-10
719057	1:65807082_65807641	1	65807362	5.05	42.7	4.37e-10
719061	1:65807123_65807644	1	65807384	5.08	42.9	4.01e-10
719064	1:65807208_65807785	1	65807496	5.59	42.8	4.14e-10
719109	1:65809836_65811020	1	65810428	10.6	80.3	1.33e-16
719112	1:65810255_65811708	1	65810982	10.6	80.3	1.33e-16
719116	1:65810752_65812158	1	65811455	10.6	80.3	1.33e-16
719121	1:65811020_65812484	1	65811752	10.6	80.3	1.33e-16
719149	1:65814480_65815623	1	65815052	13.1	82.3	6.49e-17
719153	1:65814503_65815698	1	65815100	13.1	82.3	6.41e-17
719156	1:65814621_65815870	1	65815246	12.2	76.6	5.43e-16
719161	1:65815623_65816248	1	65815936	14.1	91.3	2.38e-18
719166	1:65815698_65816357	1	65816028	15.6	170	3.28e-29
719170	1:65815870_65816369	1	65816120	15.8	175	8.7e-30
719174	1:65816248_65817054	1	65816651	15.8	175	8.79e-30
719179	1:65816357_65817079	1	65816718	14.9	157	1.43e-27
719189	1:65817079_65818866	1	65817972	5.66	54.3	3.33e-12
719194	1:65817339_65819190	1	65818264	15.5	179	2.42e-30
719199	1:65817999_65819801	1	65818900	15.5	179	2.42e-30
719203	1:65818866_65821263	1	65820064	15.5	179	2.42e-30
719237	1:65824271_65824874	1	65824572	15.8	187	2.59e-31
719241	1:65824313_65824904	1	65824608	15.9	187	2.44e-31
719245	1:65824562_65824990	1	65824776	14.2	154	3.21e-27
719249	1:65824874_65825075	1	65824974	14.2	154	3.21e-27
719327	1:65827506_65828519	1	65828012	5.68	55.6	1.98e-12
719333	1:65827659_65828554	1	65828106	15.8	187	2.59e-31
719338	1:65828516_65828589	1	65828552	15.8	187	2.59e-31
719347	1:65828589_65829251	1	65828920	5.63	54.7	2.86e-12
719350	1:65828956_65829875	1	65829416	5.6	53.9	3.98e-12
719353	1:65829000_65830037	1	65829518	5.6	53.9	3.98e-12
719360	1:65829875_65830104	1	65829990	5.5	53.1	5.38e-12
719364	1:65830037_65830120	1	65830078	5.54	54	3.8e-12
719367	1:65830066_65830147	1	65830106	5.54	54	3.8e-12
719371	1:65830104_65830296	1	65830200	5.47	52.4	7.44e-12
719375	1:65830120_65830367	1	65830244	14.7	163	2.13e-28
719426	1:65831455_65832025	1	65831740	5.57	54.1	3.69e-12
719429	1:65831552_65832080	1	65831816	17	200	8.42e-33
719435	1:65831690_65832354	1	65832022	17	198	1.71e-32
719441	1:65832025_65833300	1	65832662	7.18	53.9	4.03e-12
719445	1:65832080_65833471	1	65832776	7.18	53.9	4.03e-12
719519	1:65838503_65838872	1	65838688	7.14	45.6	1.27e-10
719524	1:65838687_65839181	1	65838934	7.14	45.6	1.27e-10
719529	1:65838849_65839225	1	65839037	7.09	45.2	1.46e-10
719843	1:65865193_65866261	1	65865727	8.11	44.9	1.72e-10
719854	1:65866261_65866434	1	65866348	8.11	44.9	1.72e-10
719858	1:65866344_65866768	1	65866556	7.72	42.4	4.89e-10
721659	1:66016544_66017556	1	66017050	9.41	56.6	1.33e-12
721668	1:66016781_66018441	1	66017611	8.91	53.1	5.49e-12
721676	1:66016880_66019163	1	66018022	9.64	55.9	1.77e-12
722358	1:66085800_66086766	1	66086283	8.66	64.1	6.69e-14
722362	1:66086165_66086835	1	66086500	8.66	64.1	6.69e-14
722366	1:66086286_66087492	1	66086889	8.66	64.1	6.69e-14
722373	1:66086835_66088189	1	66087512	8.66	64.1	6.69e-14
722377	1:66087492_66088330	1	66087911	8.66	64.1	6.69e-14
722443	1:66090853_66091126	1	66090990	8.46	62.6	1.19e-13
722457	1:66091788_66092929	1	66092358	7.83	53.8	4.12e-12
722460	1:66091796_66093100	1	66092448	7.83	53.8	4.12e-12
722463	1:66092824_66093120	1	66092972	7.83	53.8	4.12e-12
722466	1:66092929_66093257	1	66093093	7.83	53.8	4.12e-12
722469	1:66093100_66093384	1	66093242	7.83	53.8	4.12e-12
722476	1:66093384_66094196	1	66093790	7.52	51.4	1.11e-11
722479	1:66093618_66095028	1	66094323	7.83	53.8	4.12e-12
722483	1:66093682_66095747	1	66094714	7.83	53.8	4.12e-12
722508	1:66096315_66096780	1	66096548	9.55	116	4.48e-22
722512	1:66096549_66098024	1	66097286	9.55	116	4.49e-22
722516	1:66096750_66098027	1	66097388	8.95	102	6.65e-20
722521	1:66096780_66099149	1	66097964	6.86	65.3	4.14e-14
722528	1:66098027_66100926	1	66099476	6.13	46.8	7.58e-11
722594	1:66108589_66111822	1	66110206	7.63	61.5	1.83e-13
722597	1:66109835_66112536	1	66111186	7.63	61.5	1.83e-13
722601	1:66110954_66112605	1	66111780	7.79	45.4	1.34e-10
722609	1:66112536_66114171	1	66113354	7.79	45.4	1.34e-10
722613	1:66112605_66114932	1	66113768	7.79	45.4	1.34e-10
722617	1:66112944_66115577	1	66114260	7.6	61.4	1.91e-13
722667	1:66120693_66121112	1	66120902	7.6	60.8	2.46e-13
722670	1:66120773_66121813	1	66121293	7.63	61.8	1.65e-13
722674	1:66120839_66122217	1	66121528	7.65	62.1	1.45e-13
722679	1:66121112_66122299	1	66121706	8.76	79.3	1.94e-16
722682	1:66121813_66123252	1	66122532	7.67	62.8	1.11e-13
722687	1:66122217_66123712	1	66122964	7.46	58.1	7.3e-13
722753	1:66127687_66129360	1	66128524	7.56	44.2	2.24e-10
722983	1:66147810_66148499	1	66148154	8.19	40.5	1.13e-09
723321	1:66157698_66158336	1	66158017	7.79	45.4	1.34e-10
723327	1:66157787_66158584	1	66158186	7.79	45.4	1.34e-10
723333	1:66157970_66158925	1	66158448	8.8	52.8	6.23e-12
723400	1:66160533_66161066	1	66160800	8.39	44.6	1.93e-10
723578	1:66168834_66170082	1	66169458	7.54	39.7	1.56e-09
733179	1:66753065_66753479	1	66753272	4.8	42.2	5.4e-10
733185	1:66753142_66753896	1	66753519	4.82	42.6	4.45e-10
733191	1:66753392_66753986	1	66753689	4.95	44.2	2.27e-10
734033	1:66813309_66814493	1	66813901	4.59	39.8	1.49e-09
734035	1:66813364_66814548	1	66813956	4.61	40.2	1.26e-09
734516	1:66865358_66868218	1	66866788	13.5	63.7	7.58e-14
734543	1:66881052_66882613	1	66881832	13.6	64.5	5.73e-14
734548	1:66881875_66883014	1	66882444	13.6	64.5	5.73e-14
734604	1:66897864_66900498	1	66899181	13.7	41	8.91e-10
734608	1:66898000_66900881	1	66899440	13.7	41	8.91e-10
734612	1:66899858_66901700	1	66900779	13.5	39.8	1.54e-09
734616	1:66900498_66902242	1	66901370	13.5	39.8	1.54e-09
734621	1:66900881_66903940	1	66902410	13.5	39.8	1.54e-09
735449	1:67030076_67031243	1	67030660	14.1	41.9	6.07e-10
735936	1:67066128_67068255	1	67067192	13.8	41	9.05e-10
735942	1:67067936_67069767	1	67068852	13.8	41	9.05e-10
735984	1:67071823_67072730	1	67072276	13.8	41	9.05e-10
735987	1:67072576_67073662	1	67073119	13.8	41	9.05e-10
735990	1:67072613_67073812	1	67073212	13.8	41	9.05e-10
735994	1:67072730_67073871	1	67073300	13.8	41	9.05e-10
736049	1:67077933_67078339	1	67078136	4.45	41.5	7.42e-10
736387	1:67102364_67102877	1	67102620	7.28	46.4	8.76e-11
736392	1:67102373_67103126	1	67102750	7.28	46.4	8.76e-11
736396	1:67102674_67103237	1	67102956	7.28	46.4	8.76e-11
736562	1:67109374_67110485	1	67109930	-4.07	46.6	8.17e-11
736930	1:67124106_67124355	1	67124230	3.94	40.2	1.27e-09
736935	1:67124185_67124373	1	67124279	3.94	40.2	1.27e-09
737183	1:67138448_67140527	1	67139488	10.5	70.6	5.16e-15
737188	1:67139464_67140831	1	67140148	10.5	70.9	4.71e-15
739534	1:67528812_67529359	1	67529086	13.5	92.5	1.61e-18
747288	1:68234420_68234830	1	68234625	12.2	51	1.31e-11
748837	1:68324070_68324754	1	68324412	10.5	73.6	1.73e-15
748842	1:68324459_68324926	1	68324692	11	78.3	2.87e-16
748847	1:68324627_68324936	1	68324782	11.1	78.7	2.48e-16
751645	1:68490271_68490879	1	68490575	17.3	148	1.8e-26
751649	1:68490678_68491937	1	68491308	17.3	148	1.8e-26
751654	1:68490807_68492178	1	68491492	17.3	148	1.8e-26
770799	1:69762542_69762994	1	69762768	17	108	7.04e-21
770803	1:69762557_69763023	1	69762790	17	108	7.04e-21
770808	1:69762610_69763055	1	69762832	17	108	7.04e-21
770813	1:69762994_69763116	1	69763055	4.88	40.6	1.07e-09
785508	1:71049298_71049874	1	71049586	13.8	40.7	1e-09
785513	1:71049344_71050901	1	71050122	13.8	40.8	9.95e-10
793524	1:72270993_72271755	1	72271374	14.5	41.9	6.01e-10
795233	1:72445607_72449323	1	72447465	5.82	39.8	1.53e-09
795239	1:72446423_72449457	1	72447940	6.95	43.2	3.54e-10
807384	1:73472943_73474744	1	73473844	11.9	44.4	2.05e-10
807454	1:73480902_73482088	1	73481495	10.8	39.8	1.54e-09
807460	1:73480956_73482362	1	73481659	10.8	39.8	1.54e-09
807466	1:73481105_73482963	1	73482034	11.8	44.4	2.11e-10
807494	1:73484023_73485685	1	73484854	10.8	39.8	1.54e-09
808185	1:73556522_73556643	1	73556582	7.26	42.5	4.72e-10
808187	1:73556540_73556669	1	73556604	7.26	42.5	4.73e-10
808194	1:73556643_73556842	1	73556742	7.27	42.6	4.59e-10
808198	1:73556669_73556863	1	73556766	7.26	42.5	4.64e-10
808201	1:73556738_73557191	1	73556964	7.27	42.6	4.59e-10
808205	1:73556842_73557214	1	73557028	7.27	42.6	4.59e-10
808209	1:73556863_73557304	1	73557084	7.09	41.8	6.41e-10
811224	1:73777599_73778655	1	73778127	12.4	49.4	2.58e-11
812119	1:73852177_73855539	1	73853858	12.5	42.3	5.06e-10
813877	1:74083843_74084630	1	74084236	11.5	65.8	3.34e-14
813883	1:74084043_74084666	1	74084354	11.5	65.8	3.34e-14
813888	1:74084147_74085219	1	74084683	11.5	65.8	3.39e-14
814407	1:74186150_74186499	1	74186324	11.3	42.9	3.93e-10
814414	1:74186152_74188133	1	74187142	11.2	42.3	5.08e-10
814421	1:74186276_74189093	1	74187684	12.3	46.5	8.7e-11
814427	1:74186499_74189545	1	74188022	11.2	42.8	4.18e-10
814514	1:74211457_74211642	1	74211550	10.9	43.9	2.56e-10
815253	1:74308210_74309893	1	74309052	4.47	41.3	7.77e-10
815256	1:74309372_74310511	1	74309942	4.53	43	3.74e-10
815259	1:74309828_74310809	1	74310318	4.57	43.6	2.97e-10
815262	1:74309893_74310932	1	74310412	4.63	44.3	2.2e-10
815265	1:74310511_74311176	1	74310844	4.57	43.4	3.16e-10
815315	1:74313037_74313760	1	74313398	6.91	55.7	1.93e-12
815319	1:74313038_74314189	1	74313614	6.91	55.7	1.93e-12
815335	1:74313760_74314846	1	74314303	6.28	40	1.39e-09
815341	1:74314189_74315161	1	74314675	12.6	118	2.72e-22
815348	1:74314521_74316017	1	74315269	12.7	120	1.24e-22
815358	1:74315161_74317058	1	74316110	8.96	114	8.85e-22
815363	1:74316017_74317970	1	74316994	4.32	41.5	7.23e-10
815388	1:74318526_74319092	1	74318809	4.6	46.7	7.8e-11
815439	1:74321808_74323326	1	74322567	12.5	117	3.25e-22
815447	1:74322240_74323763	1	74323002	12.6	118	2.24e-22
815454	1:74322487_74323879	1	74323183	12.6	118	2.72e-22
815461	1:74323326_74324581	1	74323954	11.5	105	1.83e-20
815466	1:74323763_74326992	1	74325378	10.8	96.8	3.46e-19
815514	1:74330150_74330768	1	74330459	11.5	73.2	1.97e-15
815526	1:74330768_74331491	1	74331130	10.4	51.4	1.12e-11
815533	1:74331445_74331665	1	74331555	6.06	46.7	7.85e-11
815540	1:74331645_74332349	1	74331997	6.06	46.7	7.85e-11
815543	1:74331665_74332413	1	74332039	9.68	85.3	2.11e-17
815549	1:74331912_74333718	1	74332815	9.66	84.8	2.59e-17
815553	1:74332349_74334137	1	74333243	9.81	86.9	1.19e-17
820418	1:74703789_74704558	1	74704174	16.8	114	9.51e-22
820424	1:74703875_74704784	1	74704330	14.5	86.7	1.28e-17
820429	1:74704321_74704839	1	74704580	13.1	74.7	1.1e-15
820867	1:74726204_74727257	1	74726730	9.81	49.4	2.56e-11
820881	1:74727315_74727656	1	74727486	9.81	49.4	2.56e-11
820902	1:74728185_74729686	1	74728936	11.5	61.2	2.08e-13
821306	1:74756416_74756677	1	74756546	12.2	46.5	8.71e-11
821311	1:74756481_74757258	1	74756870	12.2	46.5	8.71e-11
821315	1:74756487_74757795	1	74757141	13.9	54.8	2.69e-12
821500	1:74769953_74770530	1	74770242	13.9	54.8	2.69e-12
821503	1:74770015_74770679	1	74770347	13.9	54.8	2.69e-12
823804	1:74955328_74955936	1	74955632	14.5	57.8	8.22e-13
823809	1:74955499_74956142	1	74955820	13.9	54.8	2.69e-12
832193	1:75841698_75843432	1	75842565	7.03	42.3	5.12e-10
832199	1:75841826_75843530	1	75842678	7.03	42.3	5.12e-10
832203	1:75843396_75843568	1	75843482	7.03	42.3	5.12e-10
832206	1:75843432_75843657	1	75843544	7.03	42.3	5.12e-10
833096	1:75904163_75905249	1	75904706	13.5	51.5	1.07e-11
833465	1:75938172_75939324	1	75938748	4.12	40.4	1.14e-09
835514	1:76096942_76097284	1	76097113	8.03	44.5	1.98e-10
836721	1:76198894_76200873	1	76199884	5.55	44.7	1.87e-10
836728	1:76199277_76201698	1	76200488	5.15	40.1	1.34e-09
836734	1:76199868_76202360	1	76201114	5.28	41.4	7.69e-10
836739	1:76200873_76202827	1	76201850	5.15	40.1	1.34e-09
843424	1:76880009_76883954	1	76881982	14.6	42.7	4.3e-10
845899	1:77107194_77107586	1	77107390	13.9	41	9.04e-10
845904	1:77107322_77107587	1	77107454	13.9	41	9.04e-10
846063	1:77116742_77117590	1	77117166	13.9	41	9.04e-10
846068	1:77117289_77117734	1	77117512	13.9	41	9.04e-10
846073	1:77117495_77118258	1	77117876	13.9	41	9.04e-10
846153	1:77120978_77121287	1	77121132	11.3	49.5	2.41e-11
846160	1:77121009_77121428	1	77121218	11.2	48.6	3.54e-11
846225	1:77124594_77124714	1	77124654	13.5	63	1.02e-13
846325	1:77128143_77128864	1	77128504	14.9	44.2	2.24e-10
846460	1:77137171_77138480	1	77137826	13.9	41.1	8.51e-10
848421	1:77378518_77381177	1	77379848	17.2	50.7	1.49e-11
848842	1:77430069_77444933	1	77437501	12.2	44.6	1.93e-10
848851	1:77431265_77447316	1	77439290	7.96	43.3	3.34e-10
851265	1:77868082_77868852	1	77868467	15.5	82.9	5.07e-17
851380	1:77885056_77885302	1	77885179	16.3	88.1	7.68e-18
854989	1:78209156_78212141	1	78210648	10.5	43.5	3.12e-10
854993	1:78210655_78212777	1	78211716	10.5	43.4	3.16e-10
854998	1:78211482_78213604	1	78212543	10.2	41.8	6.4e-10
855033	1:78214838_78217279	1	78216058	19.4	85.5	1.99e-17
855061	1:78218153_78218534	1	78218344	7.2	40.5	1.1e-09
855065	1:78218373_78218702	1	78218538	7.32	40.5	1.1e-09
855069	1:78218507_78219059	1	78218783	7.48	42.2	5.36e-10
855073	1:78218534_78219150	1	78218842	7.48	42.2	5.36e-10
855078	1:78218702_78219333	1	78219018	7.48	42.2	5.36e-10
855827	1:78261991_78262772	1	78262382	17.7	50.6	1.52e-11
864389	1:79053349_79055206	1	79054278	10.5	49.8	2.13e-11
864394	1:79053892_79055900	1	79054896	10.4	49.4	2.54e-11
865869	1:79289042_79289501	1	79289272	13.8	41.1	8.71e-10
865986	1:79292915_79293373	1	79293144	13.8	41.1	8.71e-10
865990	1:79293332_79293480	1	79293406	13.8	41.1	8.71e-10
866223	1:79306382_79306996	1	79306689	13.9	41.4	7.54e-10
866227	1:79306408_79307140	1	79306774	13.9	41.4	7.41e-10
866231	1:79306904_79307303	1	79307104	13.8	41.1	8.71e-10
866267	1:79309409_79310446	1	79309928	13.8	41.1	8.71e-10
866270	1:79309571_79310914	1	79310242	13.8	41.1	8.69e-10
866432	1:79324562_79325651	1	79325106	6.29	41.6	6.86e-10
866437	1:79324902_79325845	1	79325374	6.29	41.6	6.86e-10
867117	1:79388450_79390297	1	79389374	16.3	46.3	9.21e-11
867322	1:79417383_79419238	1	79418310	9.55	63.1	9.92e-14
868261	1:79479375_79480239	1	79479807	7.12	40.3	1.21e-09
868328	1:79483977_79485624	1	79484800	7.12	40.3	1.21e-09
868331	1:79484051_79486182	1	79485116	7.12	40.3	1.21e-09
868336	1:79484304_79486219	1	79485262	7.12	40.3	1.21e-09
872673	1:80468016_80468609	1	80468312	15.4	45.6	1.24e-10
872681	1:80468040_80468787	1	80468414	14.7	43.8	2.66e-10
872689	1:80468151_80468794	1	80468472	14.1	48.5	3.68e-11
872697	1:80468609_80468920	1	80468764	14	58.1	7.09e-13
873424	1:80564758_80566208	1	80565483	16.3	74.6	1.15e-15
893474	1:82561321_82562970	1	82562146	11.9	61.6	1.76e-13
893479	1:82561520_82563246	1	82562383	11	54.7	2.9e-12
893532	1:82567778_82569941	1	82568860	9.24	63.8	7.39e-14
893554	1:82570040_82571840	1	82570940	12.2	63	1.01e-13
893559	1:82570743_82573024	1	82571884	12	61.2	2.08e-13
893569	1:82571840_82577679	1	82574760	8.17	42.4	4.95e-10
894584	1:82647331_82649009	1	82648170	13.9	77.5	3.81e-16
894589	1:82647962_82649097	1	82648530	13.9	77.5	3.81e-16
894686	1:82655612_82656458	1	82656035	7.79	40.8	9.73e-10
894913	1:82671968_82675063	1	82673516	7.93	40.6	1.07e-09
894942	1:82681994_82684165	1	82683080	12.5	67.2	1.94e-14
896507	1:82829955_82833310	1	82831632	6.49	49.5	2.47e-11
896511	1:82832000_82833433	1	82832716	6.49	49.5	2.47e-11
896514	1:82832528_82834439	1	82833484	6.43	49.2	2.75e-11
896516	1:82833310_82836584	1	82834947	13.4	118	2.52e-22
897051	1:82875870_82876468	1	82876169	5.1	41.3	7.96e-10
897066	1:82876468_82877777	1	82877122	4.98	40	1.38e-09
899249	1:83072915_83073344	1	83073130	14.1	39.8	1.51e-09
900541	1:83179755_83181005	1	83180380	13.5	39.8	1.54e-09
901292	1:83243267_83243898	1	83243582	7.96	42.9	3.88e-10
901298	1:83243272_83246022	1	83244647	7.85	42.2	5.23e-10
901309	1:83243383_83246174	1	83244778	14.8	43.7	2.77e-10
901315	1:83243898_83246336	1	83245117	14.7	45.1	1.54e-10
901689	1:83301558_83303157	1	83302358	14.3	65.7	3.51e-14
901840	1:83312797_83315147	1	83313972	14.1	41.6	6.95e-10
902174	1:83350029_83352358	1	83351194	13.6	47.8	4.91e-11
902441	1:83381407_83389243	1	83385325	14.1	51.7	9.79e-12
902449	1:83384971_83389665	1	83387318	11	40.9	9.46e-10
904096	1:83527934_83528614	1	83528274	15.6	48.4	3.92e-11
904101	1:83527976_83528738	1	83528357	15.6	48.2	4.24e-11
904157	1:83531348_83532138	1	83531743	13.9	41	9.1e-10
904162	1:83531437_83532156	1	83531796	13.2	43.9	2.62e-10
904170	1:83532138_83532782	1	83532460	13.9	41	9.1e-10
904184	1:83532782_83533301	1	83533042	13.9	41	9.1e-10
904188	1:83532884_83533543	1	83533214	13.9	41	9.1e-10
904193	1:83533196_83533640	1	83533418	13.9	41	9.1e-10
914677	1:84688016_84688321	1	84688168	13.4	39.9	1.46e-09
914681	1:84688038_84688624	1	84688331	13.9	41.1	8.51e-10
914684	1:84688076_84689298	1	84688687	13.9	41.1	8.51e-10
914688	1:84688321_84690194	1	84689258	13.9	41.1	8.51e-10
914955	1:84713296_84713697	1	84713496	13.9	41.1	8.51e-10
914959	1:84713412_84715027	1	84714220	13.9	41.1	8.51e-10
915006	1:84716332_84718314	1	84717323	13.4	39.7	1.59e-09
915206	1:84737946_84738996	1	84738471	14	41.4	7.69e-10
915216	1:84738683_84739238	1	84738960	14	41.3	7.99e-10
915228	1:84739238_84739434	1	84739336	13.9	41.1	8.42e-10
915275	1:84741165_84741759	1	84741462	13.3	39.7	1.57e-09
915280	1:84741351_84742320	1	84741836	13.3	39.7	1.57e-09
915285	1:84741756_84742359	1	84742058	13.3	39.7	1.57e-09
915334	1:84744518_84745240	1	84744879	13.3	39.7	1.57e-09
915338	1:84744766_84745539	1	84745152	13.3	39.7	1.57e-09
915344	1:84745211_84745720	1	84745466	13.3	39.7	1.57e-09
915579	1:84761876_84762091	1	84761984	14.1	42	5.89e-10
915584	1:84761907_84762124	1	84762016	13.9	41.2	8.19e-10
922783	1:85340885_85342072	1	85341478	9.53	46.8	7.52e-11
927874	1:85745371_85746170	1	85745770	14.9	47.7	5.08e-11
927877	1:85745454_85746362	1	85745908	14.3	44.1	2.39e-10
927882	1:85745776_85746385	1	85746080	14.3	44.1	2.39e-10
927887	1:85746170_85746417	1	85746294	14.3	44.1	2.39e-10
935858	1:86263294_86263665	1	86263480	10.7	41.1	8.5e-10
935865	1:86263520_86263969	1	86263744	10.8	41.2	8.32e-10
935869	1:86263665_86264091	1	86263878	10.7	41.1	8.5e-10
935873	1:86263761_86264377	1	86264069	10.7	41.1	8.5e-10
935877	1:86263969_86264716	1	86264342	10.7	41.1	8.5e-10
935884	1:86264091_86265087	1	86264589	10.7	41.1	8.5e-10
935960	1:86268185_86268511	1	86268348	10.2	56.2	1.57e-12
935965	1:86268247_86268514	1	86268380	10.2	56.2	1.57e-12
935970	1:86268510_86268588	1	86268549	10.2	56.2	1.57e-12
935975	1:86268511_86268782	1	86268646	10.6	55.6	1.96e-12
936062	1:86277310_86278521	1	86277916	9.41	48.8	3.21e-11
936066	1:86277723_86278682	1	86278202	9.41	48.8	3.21e-11
936070	1:86278184_86278706	1	86278445	9.72	50.6	1.57e-11
936205	1:86286049_86286359	1	86286204	12.7	70.1	6.38e-15
936211	1:86286215_86287476	1	86286846	12.6	69.5	8.07e-15
936215	1:86286289_86287641	1	86286965	12.7	70.1	6.38e-15
936219	1:86286359_86288523	1	86287441	12.7	70.1	6.42e-15
936233	1:86288523_86289594	1	86289058	13.9	77.2	4.23e-16
936238	1:86288825_86289620	1	86289222	12.5	67.8	1.52e-14
936302	1:86292761_86292924	1	86292842	11.7	63.9	7.22e-14
936305	1:86292773_86293202	1	86292988	11.7	63.9	7.22e-14
936487	1:86299396_86300066	1	86299731	12.9	71	4.46e-15
936552	1:86302576_86303077	1	86302826	12.7	70.2	6.16e-15
936556	1:86302778_86303120	1	86302949	12.7	70.2	6.16e-15
936561	1:86302828_86303286	1	86303057	12.7	70.2	6.16e-15
936598	1:86304657_86306272	1	86305464	12.6	68.9	1.03e-14
936725	1:86312599_86313647	1	86313123	15.7	128	9.48e-24
936731	1:86312727_86313979	1	86313353	15.7	128	9.48e-24
937773	1:86358903_86359243	1	86359073	9.43	58	7.45e-13
939922	1:86465974_86466689	1	86466332	12.4	45	1.59e-10
940019	1:86472724_86474208	1	86473466	5.87	46	1.04e-10
940024	1:86473339_86474469	1	86473904	4.4	43.7	2.83e-10
940029	1:86473365_86474489	1	86473927	7.22	62.9	1.05e-13
940035	1:86474208_86474538	1	86474373	7.21	62.8	1.08e-13
940055	1:86475671_86476585	1	86476128	13.6	51.6	1.01e-11
940060	1:86475973_86476603	1	86476288	13.6	51.6	1.01e-11
940064	1:86476275_86476667	1	86476471	13.6	51.6	1.01e-11
940087	1:86477862_86478562	1	86478212	7.35	46.6	8.36e-11
940092	1:86478374_86479291	1	86478832	7.35	46.6	8.36e-11
940107	1:86479636_86480322	1	86479979	14.3	115	6.15e-22
940110	1:86479669_86480650	1	86480160	14.3	115	6.15e-22
940114	1:86480308_86480826	1	86480567	14.3	115	6.15e-22
940119	1:86480322_86481231	1	86480776	14.8	122	6.95e-23
940196	1:86482847_86483244	1	86483046	13	97.8	2.46e-19
940199	1:86482966_86483251	1	86483108	13	97.8	2.46e-19
940203	1:86483213_86483334	1	86483274	13	97.8	2.46e-19
940208	1:86483244_86483394	1	86483319	13	97.8	2.46e-19
940355	1:86486034_86486252	1	86486143	13.1	98.6	1.82e-19
940359	1:86486177_86486595	1	86486386	13.1	98.6	1.82e-19
940363	1:86486210_86486653	1	86486432	13	97.8	2.46e-19
940366	1:86486252_86486723	1	86486488	13	97.8	2.46e-19
940554	1:86494301_86494972	1	86494636	13.9	54.3	3.4e-12
940636	1:86497687_86498694	1	86498190	11.5	39.9	1.43e-09
940640	1:86497764_86498749	1	86498256	11.5	39.9	1.43e-09
940645	1:86498037_86498996	1	86498516	11.5	39.9	1.43e-09
940794	1:86507336_86507795	1	86507566	14.6	62.7	1.16e-13
940845	1:86509390_86509534	1	86509462	13.6	52.2	7.9e-12
941162	1:86525018_86527616	1	86526317	13.4	39.8	1.52e-09
941761	1:86576561_86577057	1	86576809	15.2	81.1	1.01e-16
941765	1:86576683_86577445	1	86577064	15.2	81.1	1.01e-16
941873	1:86585017_86585162	1	86585090	13.6	39.7	1.58e-09
941876	1:86585134_86585176	1	86585155	14	40.9	9.51e-10
941879	1:86585137_86585257	1	86585197	14	40.9	9.51e-10
941882	1:86585162_86585512	1	86585337	14	40.9	9.51e-10
946154	1:86861157_86862018	1	86861588	11.6	41.7	6.58e-10
946159	1:86861604_86862739	1	86862172	11.6	41.7	6.52e-10
946189	1:86863660_86864033	1	86863846	11.6	41.7	6.62e-10
946360	1:86869074_86869395	1	86869234	11.2	41.4	7.58e-10
946365	1:86869088_86869415	1	86869252	12.2	46	1.05e-10
947561	1:86935709_86937939	1	86936824	6.79	50.7	1.45e-11
947565	1:86936825_86938115	1	86937470	5.48	44.2	2.32e-10
948530	1:87009060_87009607	1	87009334	9.88	51.6	1.04e-11
948534	1:87009315_87009816	1	87009566	9.88	51.6	1.04e-11
948539	1:87009475_87011340	1	87010408	9.88	51.6	1.04e-11
948542	1:87009607_87011432	1	87010520	8.94	46.3	9.34e-11
949045	1:87044389_87046283	1	87045336	14.7	42.9	3.9e-10
949090	1:87047309_87047858	1	87047584	13.8	40.5	1.11e-09
957657	1:87712258_87712772	1	87712515	14.6	40.6	1.05e-09
958949	1:87788247_87788599	1	87788423	16.4	48.4	3.81e-11
960611	1:87918590_87920729	1	87919660	12.7	72.3	2.73e-15
960615	1:87918616_87920752	1	87919684	10.4	54.8	2.75e-12
960620	1:87920153_87920935	1	87920544	13.8	79.2	2.07e-16
960827	1:87936100_87936515	1	87936308	16.5	105	2.37e-20
962102	1:87989337_87989631	1	87989484	17.3	92.5	1.6e-18
962108	1:87989481_87989810	1	87989646	19.6	150	1.09e-26
962115	1:87989536_87989923	1	87989730	16.4	86.6	1.33e-17
962122	1:87989631_87989951	1	87989791	15.3	72.4	2.7e-15
965794	1:88201167_88203451	1	88202309	12.1	43.7	2.78e-10
965802	1:88201897_88203976	1	88202936	17.8	79.5	1.83e-16
965915	1:88206714_88207445	1	88207080	6.32	44.8	1.72e-10
965920	1:88206781_88207597	1	88207189	6.17	44	2.42e-10
965936	1:88207597_88208274	1	88207936	9.07	61.4	1.94e-13
965944	1:88208023_88208366	1	88208194	8.76	76.4	5.82e-16
965948	1:88208274_88208481	1	88208378	8.76	76.4	5.82e-16
965952	1:88208336_88208674	1	88208505	8.76	76.4	5.82e-16
965956	1:88208366_88209101	1	88208734	5.43	53.3	4.96e-12
965961	1:88208481_88209157	1	88208819	7.54	85.5	1.96e-17
965965	1:88208674_88209673	1	88209174	9.08	60.6	2.63e-13
965970	1:88209101_88209739	1	88209420	9.09	60.7	2.53e-13
965974	1:88209157_88210418	1	88209788	9.09	59.6	3.96e-13
965990	1:88210596_88211369	1	88210982	8.11	69.2	8.84e-15
965995	1:88210668_88211588	1	88211128	7.73	64.9	4.79e-14
966001	1:88211213_88212019	1	88211616	7.73	64.5	5.62e-14
966006	1:88211369_88212286	1	88211828	7.73	64.5	5.6e-14
966010	1:88211588_88212548	1	88212068	8.68	73.3	1.88e-15
966016	1:88212019_88212935	1	88212477	9.2	80	1.52e-16
966019	1:88212286_88213081	1	88212684	9.2	80	1.52e-16
966023	1:88212548_88213120	1	88212834	9.2	80	1.52e-16
966026	1:88212935_88213148	1	88213042	9.2	80	1.52e-16
966030	1:88213081_88213399	1	88213240	7.55	49.1	2.85e-11
966066	1:88214775_88215339	1	88215057	5.99	62	1.51e-13
966071	1:88214809_88215340	1	88215074	5.99	62	1.51e-13
966073	1:88215086_88215745	1	88215416	5.99	62	1.51e-13
966076	1:88215339_88216345	1	88215842	5.99	62	1.51e-13
966080	1:88215340_88216616	1	88215978	6.12	63.9	7.08e-14
966084	1:88215745_88217594	1	88216670	6.21	65.2	4.24e-14
966088	1:88216345_88217669	1	88217007	6.13	64	6.72e-14
966090	1:88216616_88217691	1	88217154	6.13	64	6.72e-14
966094	1:88217594_88217927	1	88217760	6.21	65.2	4.24e-14
966098	1:88217669_88218419	1	88218044	5.85	60.2	3.07e-13
966102	1:88217691_88218421	1	88218056	5.85	60.2	3.07e-13
966106	1:88217927_88218460	1	88218194	5.85	60.2	3.07e-13
966112	1:88218419_88218592	1	88218506	5.85	60.2	3.07e-13
966117	1:88218421_88218604	1	88218512	5.86	59.8	3.73e-13
966122	1:88218460_88218635	1	88218548	5.44	57.7	8.59e-13
966240	1:88224424_88224735	1	88224580	15.2	42.5	4.63e-10
966436	1:88230334_88230608	1	88230471	17.4	102	5.57e-20
966441	1:88230372_88230620	1	88230496	17.6	105	2.26e-20
966446	1:88230562_88230993	1	88230778	17.6	105	2.26e-20
966451	1:88230608_88231165	1	88230886	17.6	105	2.26e-20
983912	1:89414104_89415063	1	89414584	11	41.3	7.8e-10
983951	1:89416273_89416472	1	89416372	16	54.9	2.68e-12
983965	1:89416472_89417389	1	89416930	17.5	65.5	3.82e-14
984191	1:89428647_89429378	1	89429012	9.09	43.2	3.51e-10
984198	1:89428905_89429483	1	89429194	9.19	43.8	2.73e-10
984709	1:89451125_89451499	1	89451312	17.4	49.5	2.42e-11
985867	1:89597596_89601186	1	89599391	12.7	48.4	3.81e-11
985871	1:89597631_89601909	1	89599770	12.7	48.4	3.81e-11
985875	1:89598038_89601986	1	89600012	12.2	46.9	7.13e-11
987428	1:89659256_89659482	1	89659369	8.74	42.1	5.66e-10
987433	1:89659283_89660505	1	89659894	11.4	81.3	9.66e-17
987648	1:89671158_89671843	1	89671500	11.9	42.1	5.65e-10
987652	1:89671162_89671912	1	89671537	11.9	42	5.7e-10
987656	1:89671233_89672103	1	89671668	11.9	42	5.7e-10
1001230	1:90558830_90558930	1	90558880	16.9	70.1	6.35e-15
1001233	1:90558850_90558943	1	90558896	20.9	97.6	2.64e-19
1001236	1:90558861_90558993	1	90558927	20.9	97.6	2.64e-19
1001239	1:90558930_90559177	1	90559054	20.9	97.6	2.64e-19
1001429	1:90580611_90580923	1	90580767	15.7	62.2	1.41e-13
1001432	1:90580865_90580927	1	90580896	15.7	62.2	1.41e-13
1001435	1:90580920_90580928	1	90580924	15.7	62.2	1.41e-13
1001593	1:90586282_90587058	1	90586670	15.8	62	1.49e-13
1001596	1:90586364_90587085	1	90586724	15.8	62	1.49e-13
1001600	1:90586527_90587250	1	90586888	15.8	62	1.49e-13
1003822	1:90728636_90728804	1	90728720	16.6	102	6.26e-20
1003891	1:90733329_90734531	1	90733930	16.6	104	2.58e-20
1003897	1:90733336_90734666	1	90734001	16.7	105	1.76e-20
1003912	1:90734666_90735282	1	90734974	13.5	50.7	1.46e-11
1003916	1:90734735_90735696	1	90735216	13.4	50.5	1.63e-11
1007103	1:90930755_90932052	1	90931404	15.5	65.4	4.08e-14
1011739	1:91265978_91269076	1	91267527	7.78	48.2	4.17e-11
1011745	1:91268959_91269254	1	91269106	6.08	46.9	7.09e-11
1011748	1:91268986_91269659	1	91269322	7.53	54.6	2.98e-12
1011753	1:91269076_91269779	1	91269428	7.53	54.6	2.99e-12
1011757	1:91269254_91269847	1	91269550	7.52	61.9	1.57e-13
1011761	1:91269659_91269912	1	91269786	6.48	45.4	1.38e-10
1011767	1:91269847_91270203	1	91270025	5.54	42.4	4.94e-10
1011770	1:91269912_91270421	1	91270166	5.68	43.7	2.75e-10
1011773	1:91270157_91270535	1	91270346	5.68	43.7	2.75e-10
1011775	1:91270203_91270567	1	91270385	5.66	43.4	3.24e-10
1011777	1:91270421_91270590	1	91270506	5.72	44.4	2.05e-10
1011793	1:91270741_91271444	1	91271092	5.44	41.9	6.09e-10
1011796	1:91271271_91271813	1	91271542	5.44	41.9	6.09e-10
1011798	1:91271313_91272594	1	91271954	6.4	44.9	1.72e-10
1011803	1:91271444_91272895	1	91272170	6.32	42.9	3.89e-10
1011808	1:91271813_91273173	1	91272493	6.4	44.9	1.72e-10
1011814	1:91272594_91273846	1	91273220	6.4	44.9	1.72e-10
1011916	1:91276397_91277907	1	91277152	6.02	49.6	2.34e-11
1011929	1:91277929_91277998	1	91277964	5.89	46.5	8.62e-11
1011944	1:91277998_91278207	1	91278102	6.4	44.9	1.72e-10
1011948	1:91277999_91278326	1	91278162	6.4	44.9	1.72e-10
1011954	1:91278326_91278790	1	91278558	6.4	44.9	1.72e-10
1011957	1:91278329_91278822	1	91278576	6.4	44.9	1.72e-10
1011960	1:91278730_91278881	1	91278806	6.4	44.9	1.72e-10
1011964	1:91278790_91278929	1	91278860	6.4	44.9	1.72e-10
1011967	1:91278822_91278974	1	91278898	6.4	44.9	1.72e-10
1011971	1:91278881_91279035	1	91278958	6.4	44.9	1.72e-10
1011976	1:91278929_91279100	1	91279014	6.4	44.9	1.72e-10
1011983	1:91279035_91279448	1	91279242	6.4	44.9	1.72e-10
1011990	1:91279100_91279585	1	91279342	6.4	44.9	1.72e-10
1011994	1:91279399_91279588	1	91279494	6.4	44.9	1.72e-10
1011998	1:91279448_91279695	1	91279572	6.4	44.9	1.72e-10
1012003	1:91279585_91280402	1	91279994	6.4	44.9	1.72e-10
1012008	1:91279695_91280515	1	91280105	6.48	45.4	1.38e-10
1012012	1:91280402_91280633	1	91280518	6.58	45.8	1.13e-10
1012015	1:91280513_91280691	1	91280602	6.48	45.4	1.38e-10
1012027	1:91280934_91281427	1	91281180	6.61	46.7	7.85e-11
1012031	1:91281027_91281862	1	91281444	6.61	46.7	7.85e-11
1012045	1:91281883_91282057	1	91281970	6.4	44.9	1.72e-10
1012048	1:91281899_91282068	1	91281984	6.4	44.9	1.72e-10
1012051	1:91281946_91282109	1	91282028	6.4	44.9	1.72e-10
1014387	1:91501493_91502656	1	91502074	9.53	61.4	1.91e-13
1014390	1:91501651_91502884	1	91502268	9.53	61.4	1.91e-13
1014393	1:91502369_91502951	1	91502660	8.49	71.6	3.57e-15
1014396	1:91502656_91502952	1	91502804	8.18	69	9.71e-15
1014399	1:91502884_91503329	1	91503106	8.18	69	9.71e-15
1014401	1:91502884_91503329	1	91503106	-5.67	44.6	1.89e-10
1014402	1:91502951_91503739	1	91503345	7.83	64	6.9e-14
1014405	1:91502952_91504529	1	91503740	7.83	64	6.9e-14
1014409	1:91503329_91506161	1	91504745	7.92	64.7	5.19e-14
1014431	1:91506592_91510250	1	91508421	8.29	70	6.73e-15
1014435	1:91508243_91510609	1	91509426	8.29	70	6.73e-15
1014440	1:91508430_91510681	1	91509556	8.31	70.2	6.17e-15
1014446	1:91510250_91511485	1	91510868	7.87	63.8	7.48e-14
1014450	1:91510609_91511783	1	91511196	7.87	63.8	7.48e-14
1014457	1:91510681_91512934	1	91511808	7.87	63.8	7.48e-14
1014480	1:91515268_91515830	1	91515549	6.13	41.7	6.76e-10
1014485	1:91515418_91515887	1	91515652	6.13	41.7	6.76e-10
1014491	1:91515804_91516716	1	91516260	6.13	41.7	6.76e-10
1014495	1:91515830_91516781	1	91516306	6.13	41.7	6.76e-10
1014500	1:91515887_91516901	1	91516394	6.14	41.3	7.97e-10
1014519	1:91516929_91518587	1	91517758	6.25	40.2	1.25e-09
1014525	1:91517111_91518588	1	91517850	6.38	43.7	2.8e-10
1016685	1:91744499_91745226	1	91744862	7.28	42.3	5.15e-10
1016691	1:91744577_91745376	1	91744976	7.12	41.8	6.23e-10
1016795	1:91752778_91753765	1	91753272	5.86	41.4	7.44e-10
1016801	1:91753030_91753847	1	91753438	6.05	43.9	2.56e-10
1016806	1:91753341_91753914	1	91753628	6.17	40.5	1.12e-09
1020564	1:92260848_92261223	1	92261036	16.4	76.3	6.08e-16
1020567	1:92260866_92261406	1	92261136	16.2	73.9	1.48e-15
1021773	1:92385697_92386436	1	92386066	14.3	42.8	4.06e-10
1025171	1:92896543_92900616	1	92898580	8.93	41.4	7.52e-10
1025188	1:92900616_92901919	1	92901268	5.26	42	5.71e-10
1025583	1:92972296_92973196	1	92972746	16.4	77.6	3.68e-16
1025588	1:92972337_92975871	1	92974104	16.4	77.6	3.68e-16
1025732	1:92995980_92996936	1	92996458	13.9	40.7	1.02e-09
1025736	1:92996509_92997266	1	92996888	13.9	40.7	1.02e-09
1025779	1:92999604_92999947	1	92999776	14	40.8	9.64e-10
1025783	1:92999683_93000117	1	92999900	14	40.8	9.64e-10
1025786	1:92999793_93000152	1	92999972	14	40.8	9.64e-10
1025789	1:92999947_93000247	1	93000097	14	40.8	9.64e-10
1025915	1:93013066_93014692	1	93013879	11.2	55.7	1.86e-12
1025920	1:93014032_93015279	1	93014656	11	55.9	1.76e-12
1026132	1:93041594_93041764	1	93041679	17.7	49.7	2.2e-11
1026137	1:93041657_93041922	1	93041790	17.8	49.9	2.04e-11
1026148	1:93041764_93042369	1	93042066	14.1	39.6	1.67e-09
1026383	1:93063050_93063838	1	93063444	10	44.5	2.04e-10
1026393	1:93063838_93066681	1	93065260	10.6	47.7	5.32e-11
1026396	1:93064374_93067252	1	93065813	10.6	47.7	5.32e-11
1026399	1:93064914_93067438	1	93066176	10.6	47.7	5.32e-11
1026402	1:93066681_93067746	1	93067214	10.5	47.8	5e-11
1026405	1:93067252_93068307	1	93067780	10.5	47.8	5e-11
1026410	1:93067746_93069987	1	93068866	10.5	47.8	5e-11
1026413	1:93068307_93070891	1	93069599	10.5	47.8	5e-11
1026416	1:93069837_93070932	1	93070384	10.5	47.8	5e-11
1026419	1:93069987_93070953	1	93070470	10.5	47.8	5e-11
1026422	1:93070891_93071028	1	93070960	9.09	40.5	1.12e-09
1026425	1:93070932_93071684	1	93071308	9.09	40.5	1.12e-09
1026428	1:93070953_93072043	1	93071498	10.5	47.8	5e-11
1026431	1:93071028_93072952	1	93071990	10.6	47.7	5.32e-11
1026435	1:93071684_93073061	1	93072372	10.6	47.7	5.32e-11
1026443	1:93072952_93075301	1	93074126	9.46	41.8	6.41e-10
1026447	1:93073061_93075450	1	93074256	9.49	42	5.82e-10
1026450	1:93073321_93075577	1	93074449	10.3	46.5	8.74e-11
1026454	1:93075301_93075877	1	93075589	9.19	41.8	6.42e-10
1026458	1:93075450_93076064	1	93075757	10	44.8	1.79e-10
1026461	1:93075577_93078645	1	93077111	10.5	47.8	5e-11
1026465	1:93075877_93079342	1	93077610	10.5	47.8	5e-11
1026468	1:93076064_93080979	1	93078522	10.5	47.8	5e-11
1026471	1:93078645_93081015	1	93079830	10.5	47.8	5e-11
1026475	1:93079342_93081467	1	93080404	10.4	46.5	8.69e-11
1026478	1:93080979_93081810	1	93081394	10.4	46.5	8.69e-11
1026482	1:93081015_93082203	1	93081609	10.3	46.3	9.25e-11
1026486	1:93081467_93084481	1	93082974	10.2	48.9	3.09e-11
1026490	1:93081810_93084643	1	93083226	10.8	49.1	2.92e-11
1026493	1:93082203_93085229	1	93083716	10.9	50.1	1.89e-11
1026521	1:93087552_93089742	1	93088647	10.7	48.3	4.07e-11
1026525	1:93088956_93090767	1	93089862	10.5	47.8	5e-11
1026528	1:93088989_93090772	1	93089880	9.74	43.7	2.85e-10
1026535	1:93090767_93091883	1	93091325	10.5	47.8	5e-11
1026540	1:93090772_93092865	1	93091818	10.5	47.8	4.98e-11
1026550	1:93092865_93093350	1	93093108	10.5	47.8	5e-11
1026553	1:93092920_93094123	1	93093522	10.5	47.8	5e-11
1026557	1:93093008_93094215	1	93093612	10.5	47.8	5e-11
1026562	1:93093350_93095401	1	93094376	9.75	43.8	2.71e-10
1026582	1:93096211_93096468	1	93096340	9.71	43.5	3.12e-10
1026585	1:93096346_93097110	1	93096728	10.6	47.7	5.32e-11
1026614	1:93099321_93100473	1	93099897	9.89	43.4	3.13e-10
1026618	1:93099455_93100746	1	93100100	9.89	43.4	3.13e-10
1026622	1:93099800_93101351	1	93100576	12.1	57.7	8.43e-13
1026625	1:93100473_93101495	1	93100984	10.5	47.8	5e-11
1026628	1:93100746_93102038	1	93101392	10.5	47.8	5e-11
1026631	1:93101351_93102418	1	93101884	10.5	47.8	5e-11
1026634	1:93101495_93102512	1	93102004	10.5	47.8	5e-11
1026637	1:93102038_93102531	1	93102284	11	50.2	1.82e-11
1026640	1:93102418_93102543	1	93102480	11	50.2	1.82e-11
1026647	1:93102531_93102789	1	93102660	10.5	47.8	5e-11
1026651	1:93102543_93102858	1	93102700	10.5	47.8	5e-11
1026655	1:93102768_93103085	1	93102926	10.6	48.2	4.16e-11
1026658	1:93102789_93103334	1	93103062	10.5	47.8	4.99e-11
1026661	1:93102858_93103535	1	93103196	10.5	47.8	5e-11
1026664	1:93103085_93103617	1	93103351	9.12	40.3	1.22e-09
1026667	1:93103334_93103799	1	93103566	10.5	47.8	5e-11
1026670	1:93103535_93104451	1	93103993	10.5	47.8	5e-11
1026815	1:93118729_93120263	1	93119496	9.46	39.8	1.53e-09
1027133	1:93148215_93151289	1	93149752	14	41.1	8.81e-10
1027176	1:93154845_93156951	1	93155898	14.4	82	7.24e-17
1027180	1:93155188_93159501	1	93157344	14.9	85.3	2.13e-17
1027185	1:93156218_93159619	1	93157918	15.5	89	5.51e-18
1029209	1:93340797_93345733	1	93343265	17.8	50	1.94e-11
1029214	1:93343866_93349191	1	93346528	17.8	50	1.94e-11
1029219	1:93344322_93349208	1	93346765	17.8	50	1.94e-11
1029225	1:93345733_93352621	1	93349177	14.6	40.6	1.04e-09
1029511	1:93441337_93442963	1	93442150	12.4	47.8	5.05e-11
1029516	1:93442066_93446083	1	93444074	12.9	50	2.01e-11
1036473	1:94243878_94244512	1	94244195	12	47	6.83e-11
1036477	1:94244360_94244554	1	94244457	11.9	46.4	8.82e-11
1036482	1:94244374_94244689	1	94244532	11.9	46.4	8.82e-11
1036834	1:94265428_94266374	1	94265901	14	41.1	8.57e-10
1036840	1:94265501_94266770	1	94266136	13.9	40.8	9.56e-10
1036845	1:94265608_94266889	1	94266248	13.9	40.8	9.56e-10
1036849	1:94266374_94266940	1	94266657	13.9	40.8	9.56e-10
1040073	1:94444193_94444304	1	94444248	14	40.5	1.11e-09
1040077	1:94444247_94444305	1	94444276	14	40.5	1.11e-09
1051931	1:95093889_95099333	1	95096611	15.3	86.9	1.2e-17
1051936	1:95093914_95099339	1	95096626	15.3	86.9	1.17e-17
1055042	1:95251271_95252772	1	95252022	11.8	88.6	6.35e-18
1055049	1:95252252_95253428	1	95252840	11.8	88.6	6.38e-18
1055876	1:95284456_95285717	1	95285086	4.32	40.4	1.17e-09
1057102	1:95352483_95352696	1	95352590	9.21	62.4	1.3e-13
1057109	1:95352597_95352794	1	95352696	9.21	62.4	1.3e-13
1057113	1:95352696_95353076	1	95352886	9.21	62.4	1.3e-13
1057125	1:95353076_95354455	1	95353766	9.31	63	1.03e-13
1057129	1:95354340_95354480	1	95354410	8.91	60.4	2.9e-13
1057133	1:95354342_95354946	1	95354644	8.88	60.1	3.21e-13
1057136	1:95354455_95355074	1	95354764	8.88	60.1	3.21e-13
1057139	1:95354480_95355109	1	95354794	8.88	60.1	3.21e-13
1057151	1:95355314_95358338	1	95356826	7.9	53.9	4.01e-12
1057156	1:95355369_95358528	1	95356948	7.9	53.9	4.01e-12
1057161	1:95355371_95358780	1	95357076	7.9	53.9	4.01e-12
1057165	1:95358338_95358849	1	95358594	10.5	53.3	5.1e-12
1057174	1:95358780_95359522	1	95359151	9.06	44.2	2.23e-10
1057180	1:95358849_95359634	1	95359242	9.06	44.2	2.23e-10
1057184	1:95359502_95359790	1	95359646	9.62	47	6.91e-11
1057189	1:95359522_95360387	1	95359954	10.5	52.1	8.33e-12
1057192	1:95359634_95360728	1	95360181	11.4	58.1	7.2e-13
1057198	1:95359790_95361465	1	95360628	11.4	58.1	7.2e-13
1057203	1:95360387_95361587	1	95360987	10.5	53.3	5.1e-12
1057207	1:95360728_95361861	1	95361294	10.5	53.3	5.1e-12
1058231	1:95439709_95440499	1	95440104	13.7	53.5	4.8e-12
1058234	1:95440390_95441379	1	95440884	13.7	53.5	4.8e-12
1058237	1:95440442_95441985	1	95441214	13.7	53.5	4.8e-12
1058243	1:95441379_95442426	1	95441902	13.7	53.6	4.42e-12
1059710	1:95568056_95569340	1	95568698	8.88	43.1	3.62e-10
1063387	1:95811609_95817276	1	95814442	15.6	96.8	3.46e-19
1063396	1:95812114_95818307	1	95815210	15.7	96.2	4.25e-19
1063403	1:95812679_95818555	1	95815617	5.28	45.3	1.4e-10
1063408	1:95817276_95818678	1	95817977	5.03	43.5	3.12e-10
1063629	1:95848507_95849854	1	95849180	4.86	40.1	1.3e-09
1063636	1:95848640_95849864	1	95849252	4.87	40.3	1.22e-09
1064073	1:95868794_95869169	1	95868982	4.87	39.6	1.64e-09
1064077	1:95868971_95869184	1	95869078	4.87	39.6	1.64e-09
1064080	1:95869027_95869590	1	95869308	4.87	39.6	1.64e-09
1064084	1:95869169_95869651	1	95869410	4.87	39.6	1.64e-09
1064088	1:95869184_95869718	1	95869451	5.03	42.3	5.2e-10
1064108	1:95870066_95870490	1	95870278	4.97	39.9	1.42e-09
1064114	1:95870096_95870950	1	95870523	5.09	40.6	1.05e-09
1064180	1:95873656_95874175	1	95873916	14	78.3	2.88e-16
1064185	1:95873728_95874213	1	95873970	14	78.3	2.88e-16
1073312	1:96371577_96372062	1	96371820	9.63	43.2	3.5e-10
1074127	1:96443908_96444542	1	96444225	12.5	52.7	6.47e-12
1074131	1:96444094_96444631	1	96444362	13.2	51.7	9.6e-12
1074135	1:96444538_96444673	1	96444606	13.2	51.7	9.6e-12
1075172	1:96484951_96485549	1	96485250	10	43.1	3.65e-10
1075664	1:96505988_96506568	1	96506278	10	43.1	3.65e-10
1075668	1:96506195_96506646	1	96506420	10	43.1	3.65e-10
1075674	1:96506342_96506806	1	96506574	11.3	52.2	7.95e-12
1075679	1:96506568_96506825	1	96506696	10.9	49.4	2.58e-11
1078081	1:96623923_96624615	1	96624269	13.1	66.6	2.52e-14
1078085	1:96623985_96625375	1	96624680	13.1	66.6	2.52e-14
1078090	1:96624542_96625471	1	96625006	13.1	66.6	2.52e-14
1078095	1:96624615_96625474	1	96625044	13.1	66.6	2.52e-14
1078703	1:96679053_96679518	1	96679286	13.1	66.6	2.52e-14
1078706	1:96679123_96679612	1	96679368	13.1	66.6	2.52e-14
1078709	1:96679213_96679618	1	96679416	13.1	66.3	2.84e-14
1078712	1:96679518_96679915	1	96679716	13.1	66.1	3.14e-14
1080362	1:96776360_96777403	1	96776882	13.7	74.4	1.21e-15
1082654	1:96866180_96866869	1	96866524	7.29	44.8	1.79e-10
1087318	1:97220525_97223089	1	97221807	7.61	42.2	5.44e-10
1087324	1:97220639_97223518	1	97222078	7.61	42.1	5.48e-10
1087333	1:97223089_97225243	1	97224166	7.91	54.2	3.54e-12
1087383	1:97227451_97227594	1	97227522	8.08	58	7.4e-13
1087389	1:97227474_97227655	1	97227564	7.54	51.6	1e-11
1087402	1:97227594_97228112	1	97227853	7.94	55.1	2.38e-12
1087408	1:97227655_97228277	1	97227966	6.66	44.2	2.25e-10
1087496	1:97230364_97230587	1	97230476	12	66.3	2.83e-14
1087500	1:97230410_97230637	1	97230524	12	66.3	2.83e-14
1087504	1:97230510_97230639	1	97230574	12	66.3	2.83e-14
1087508	1:97230587_97230710	1	97230648	12	66.3	2.83e-14
1097190	1:97934784_97936431	1	97935608	10.5	52.9	5.93e-12
1102889	1:98634093_98635753	1	98634923	8.08	44.3	2.2e-10
1102893	1:98634345_98637227	1	98635786	8.08	44.3	2.2e-10
1102899	1:98634418_98637628	1	98636023	8.08	44.3	2.2e-10
1102904	1:98635753_98637662	1	98636708	8.08	44.3	2.2e-10
1102908	1:98637227_98637697	1	98637462	8.08	44.4	2.12e-10
1103006	1:98652975_98654350	1	98653662	7.78	41.7	6.69e-10
1103012	1:98653281_98657423	1	98655352	7.79	41.9	6.2e-10
1103018	1:98653360_98657881	1	98655620	8.5	46.6	8.12e-11
1103023	1:98654350_98659239	1	98656794	8.5	46.6	8.12e-11
1103031	1:98657881_98662892	1	98660386	7.96	42.9	4.03e-10
1103037	1:98659239_98663993	1	98661616	8.31	45.3	1.44e-10
1103043	1:98660478_98664881	1	98662680	8.31	45.3	1.44e-10
1103046	1:98662892_98670379	1	98666636	8.5	46.6	8.12e-11
1103051	1:98663993_98671154	1	98667574	8.5	46.6	8.12e-11
1103056	1:98664881_98672005	1	98668443	8.5	46.6	8.12e-11
1103063	1:98670379_98675752	1	98673066	8.5	46.6	8.12e-11
1103201	1:98694849_98696253	1	98695551	7.74	41.7	6.69e-10
1103206	1:98695558_98696684	1	98696121	7.79	41.9	6.12e-10
1104255	1:98893485_98893718	1	98893602	8.5	46.6	8.12e-11
1104260	1:98893641_98893922	1	98893782	8.5	46.6	8.12e-11
1104266	1:98893704_98894250	1	98893977	8.5	46.6	8.12e-11
1104272	1:98893718_98894799	1	98894258	8.5	46.6	8.12e-11
1104397	1:98918884_98924298	1	98921591	8.5	46.6	8.12e-11
1104401	1:98922184_98924777	1	98923480	8.5	46.6	8.12e-11
1104406	1:98922770_98925260	1	98924015	8.5	46.6	8.12e-11
1104411	1:98924298_98925647	1	98924972	8.5	46.6	8.12e-11
1108276	1:99376753_99379013	1	99377883	16.3	72.3	2.73e-15
1108284	1:99376834_99379161	1	99377998	16.4	73.4	1.78e-15
1108292	1:99377520_99380478	1	99378999	19.8	98.7	1.79e-19
1108436	1:99429931_99433437	1	99431684	13.5	43.4	3.15e-10
1108495	1:99449521_99449877	1	99449699	-153	58.7	5.59e-13
1108497	1:99449521_99449877	1	99449699	-153	58.7	5.59e-13
1108499	1:99449521_99449877	1	99449699	-153	58.7	5.59e-13
1108501	1:99449521_99449877	1	99449699	-153	58.7	5.59e-13
1124396	1:102148749_102149947	1	102149348	13.7	50	1.96e-11
1124401	1:102149184_102150098	1	102149641	13.9	51.4	1.09e-11
1124410	1:102149772_102151871	1	102150822	15.3	59	5.13e-13
1137172	1:103155635_103156285	1	103155960	3.77	43	3.81e-10
1137194	1:103156582_103158009	1	103157296	4.55	42.5	4.8e-10
1137591	1:103184849_103185238	1	103185044	7.16	44	2.48e-10
1137598	1:103185055_103185239	1	103185147	6.72	40.9	9.27e-10
1141559	1:104015547_104016226	1	104015886	12.6	48.1	4.37e-11
1150477	1:104277867_104280065	1	104278966	11.8	44.3	2.15e-10
1154103	1:104345194_104345205	1	104345200	-38.4	58.7	5.59e-13
1154107	1:104345195_104345225	1	104345210	-38.4	58.7	5.59e-13
1156653	1:104383731_104383806	1	104383768	14.7	53.3	5.07e-12
1156662	1:104383748_104383871	1	104383810	19.8	46.1	1.02e-10
1156676	1:104383799_104383965	1	104383882	21	52.4	7.25e-12
1159788	1:104536799_104536853	1	104536826	17.5	48	4.51e-11
1159794	1:104536829_104536857	1	104536843	17.9	50.4	1.68e-11
1161859	1:104571471_104572348	1	104571910	16.9	44.4	2.12e-10
1161865	1:104572288_104572350	1	104572319	17.4	45.9	1.09e-10
1161870	1:104572299_104572442	1	104572370	17.7	46.2	9.79e-11
1166924	1:105260553_105264396	1	105262474	8.64	43.4	3.19e-10
1166928	1:105261717_105264825	1	105263271	9.78	53.2	5.25e-12
1166932	1:105262997_105264891	1	105263944	9.97	55.3	2.25e-12
1167011	1:105271875_105272561	1	105272218	13.9	41	8.98e-10
1167156	1:105289908_105292017	1	105290962	13.9	40.8	9.82e-10
1167187	1:105294666_105297208	1	105295937	8.75	51.9	9.05e-12
1167192	1:105295520_105297387	1	105296454	8.75	51.9	9.05e-12
1167255	1:105304506_105305722	1	105305114	13.3	41.5	7.15e-10
1167260	1:105304713_105307318	1	105306016	13.3	41.5	7.15e-10
1167314	1:105311527_105312625	1	105312076	13.9	40.8	9.82e-10
1167320	1:105311642_105312693	1	105312168	13.8	40.5	1.13e-09
1169084	1:105491270_105492113	1	105491692	7.02	46	1.04e-10
1169089	1:105491279_105492344	1	105491812	7.78	53.2	5.32e-12
1169096	1:105492113_105492961	1	105492537	7.78	53.2	5.32e-12
1172662	1:105864620_105868632	1	105866626	15.8	40.6	1.07e-09
1179016	1:106474756_106476220	1	106475488	14.2	40.5	1.09e-09
1182546	1:107030622_107031852	1	107031237	6.61	43.1	3.59e-10
1182552	1:107030742_107031939	1	107031340	6.57	42.7	4.31e-10
1182558	1:107031209_107032212	1	107031710	6.56	42.8	4.19e-10
1182614	1:107035222_107036031	1	107035626	6.37	41.1	8.5e-10
1182618	1:107035643_107036396	1	107036020	6.37	41.1	8.5e-10
1182622	1:107036010_107036524	1	107036267	6.37	41.1	8.5e-10
1182625	1:107036031_107036567	1	107036299	6.37	41.1	8.5e-10
1182685	1:107039243_107039713	1	107039478	6.58	42	5.84e-10
1182728	1:107042470_107043306	1	107042888	6.53	42.3	5.13e-10
1182746	1:107043738_107044045	1	107043892	6.17	40.9	9.24e-10
1182749	1:107043938_107044136	1	107044037	6.17	40.9	9.24e-10
1182755	1:107044045_107044641	1	107044343	6.34	42.5	4.76e-10
1182758	1:107044136_107045172	1	107044654	6.34	42.5	4.76e-10
1182787	1:107045806_107046545	1	107046176	6.22	41.2	8.07e-10
1182789	1:107046033_107047535	1	107046784	6.37	41.1	8.5e-10
1182793	1:107046527_107047970	1	107047248	6.37	41.1	8.5e-10
1182798	1:107046545_107048577	1	107047561	6.37	41.1	8.5e-10
1182802	1:107047535_107048826	1	107048180	6.37	41.1	8.5e-10
1182806	1:107047970_107051983	1	107049976	6.37	41.1	8.5e-10
1182817	1:107051983_107056215	1	107054099	6.37	41.1	8.5e-10
1182823	1:107055473_107056343	1	107055908	6.39	41.3	7.77e-10
1182828	1:107055879_107056387	1	107056133	6.37	41.1	8.5e-10
1182832	1:107056215_107057657	1	107056936	6.37	41.1	8.5e-10
1185342	1:107355064_107357625	1	107356344	14.4	42.7	4.39e-10
1185351	1:107355842_107357922	1	107356882	13.9	40.8	9.61e-10
1185356	1:107356679_107358032	1	107357356	13.9	40.8	9.61e-10
1185361	1:107357625_107359975	1	107358800	13.9	40.8	9.61e-10
1185398	1:107361638_107365174	1	107363406	13.9	40.8	9.61e-10
1187007	1:107596333_107597917	1	107597125	13.8	45.6	1.25e-10
1187011	1:107596437_107598065	1	107597251	13.8	45.6	1.25e-10
1196266	1:108289257_108290322	1	108289790	7.47	47.6	5.51e-11
1196280	1:108290201_108291241	1	108290721	8.66	44.1	2.4e-10
1200773	1:108736212_108738169	1	108737190	8.49	44.6	1.91e-10
1200777	1:108737139_108739821	1	108738480	7.13	42.3	5.21e-10
1200793	1:108739873_108741996	1	108740934	12	44.7	1.85e-10
1200799	1:108740519_108742218	1	108741368	13.8	53.8	4.12e-12
1208818	1:109875403_109877169	1	109876286	14.5	47.3	6.19e-11
1210209	1:110003347_110003950	1	110003648	15.6	125	2.76e-23
1210251	1:110005129_110006228	1	110005678	11.4	105	1.77e-20
1210257	1:110005522_110006361	1	110005942	11.4	105	1.77e-20
1210408	1:110014946_110015987	1	110015466	11.7	89.5	4.59e-18
1210415	1:110015324_110016384	1	110015854	10.7	81.8	7.7e-17
1210422	1:110015719_110016657	1	110016188	10.7	81.8	7.7e-17
1210613	1:110027828_110029129	1	110028478	13	135	1.24e-24
1210619	1:110028867_110029134	1	110029000	12.2	121	8.73e-23
1210740	1:110036620_110037573	1	110037096	5.8	42.7	4.36e-10
1210747	1:110037400_110037606	1	110037503	5.71	42	5.82e-10
1210752	1:110037442_110037622	1	110037532	5.6	41.1	8.51e-10
1210757	1:110037573_110038601	1	110038087	5.67	41.3	7.83e-10
1210797	1:110041886_110043753	1	110042820	5.6	42.2	5.36e-10
1210801	1:110041907_110044152	1	110043030	5.88	45.7	1.21e-10
1210815	1:110044152_110045580	1	110044866	14.7	127	1.23e-23
1210818	1:110044419_110046014	1	110045216	13.9	149	1.58e-26
1210828	1:110045580_110046865	1	110046222	10.5	96.7	3.56e-19
1210833	1:110046014_110047365	1	110046690	10.4	91.9	1.99e-18
1210893	1:110050941_110052249	1	110051595	10.5	48.2	4.27e-11
1210899	1:110051828_110052278	1	110052053	14	40.6	1.07e-09
1210942	1:110053920_110055371	1	110054646	14.4	41.9	6.11e-10
1211155	1:110075488_110076185	1	110075836	17.3	149	1.58e-26
1211160	1:110075619_110076235	1	110075927	17.3	149	1.5e-26
1211169	1:110076185_110076951	1	110076568	13.8	99.1	1.52e-19
1211173	1:110076235_110077097	1	110076666	13.8	99.1	1.52e-19
1211178	1:110076298_110078087	1	110077192	13.8	99.1	1.52e-19
1213943	1:110328821_110330656	1	110329738	14.2	57.3	9.79e-13
1217913	1:110678490_110679053	1	110678772	23.3	282	2.15e-41
1217917	1:110678725_110679055	1	110678890	23.3	282	2.15e-41
1217930	1:110679055_110680100	1	110679578	14.1	79.2	2.03e-16
1220013	1:110871035_110871820	1	110871428	4.81	40.6	1.08e-09
1220025	1:110871820_110872301	1	110872060	5.03	45	1.61e-10
1220109	1:110878759_110879747	1	110879253	5.51	46.4	8.75e-11
1220114	1:110878764_110879975	1	110879370	5.41	45.2	1.46e-10
1220120	1:110879332_110880018	1	110879675	5.41	45.2	1.46e-10
1220125	1:110879747_110880472	1	110880110	5.25	43.7	2.76e-10
1220130	1:110880018_110880744	1	110880381	5.16	42.8	4.14e-10
1220134	1:110880472_110880979	1	110880726	5.16	42.8	4.14e-10
1220137	1:110880651_110881370	1	110881010	5.16	42.8	4.14e-10
1220140	1:110880744_110881531	1	110881138	5.16	42.8	4.14e-10
1220171	1:110883268_110883870	1	110883569	5.25	43.7	2.76e-10
1220175	1:110883364_110884119	1	110883742	5.25	43.7	2.76e-10
1220179	1:110883387_110884277	1	110883832	5.25	43.7	2.76e-10
1220182	1:110883870_110884317	1	110884094	5.25	43.7	2.76e-10
1220194	1:110884573_110887361	1	110885967	5.25	48.9	3.15e-11
1220198	1:110885138_110888039	1	110886588	5.24	48.5	3.77e-11
1221034	1:110970135_110970604	1	110970370	5.29	45.1	1.55e-10
1221037	1:110970183_110971428	1	110970806	5.45	47	6.95e-11
1221054	1:110971428_110972264	1	110971846	7.22	41.1	8.6e-10
1221059	1:110971442_110973423	1	110972432	7.22	41.1	8.6e-10
1221063	1:110971963_110973438	1	110972700	7.22	41.1	8.6e-10
1221645	1:111012451_111013360	1	111012906	4.77	39.8	1.47e-09
1221727	1:111018903_111019479	1	111019191	5.61	46.6	8.2e-11
1221730	1:111018964_111019910	1	111019437	5.61	46.6	8.2e-11
1221735	1:111019157_111021634	1	111020396	5.61	46.6	8.2e-11
1221740	1:111019479_111023100	1	111021290	5.62	47.1	6.78e-11
1221777	1:111026154_111029309	1	111027732	5.99	49.9	2.05e-11
1221783	1:111026570_111029483	1	111028026	6.1	51.4	1.11e-11
1221789	1:111029162_111029600	1	111029381	6.91	53.6	4.51e-12
1226984	1:111651274_111653638	1	111652456	14	40.7	1.01e-09
1226988	1:111652528_111653901	1	111653214	14	40.7	1.01e-09
1226992	1:111652843_111654000	1	111653422	14	40.7	1.01e-09
1226997	1:111653638_111655185	1	111654412	14	40.7	1.01e-09
1229086	1:111798845_111799023	1	111798934	8.84	40.8	9.65e-10
1229091	1:111798954_111799031	1	111798992	8.26	39.9	1.43e-09
1235696	1:111989710_111990308	1	111990009	14.2	58.9	5.19e-13
1247121	1:113330167_113330730	1	113330448	14.2	63.5	8.43e-14
1247126	1:113330340_113331013	1	113330676	16.4	76.8	4.99e-16
1247131	1:113330650_113331636	1	113331143	16.4	76.8	4.99e-16
1247136	1:113330730_113332020	1	113331375	16.4	76.8	4.96e-16
1253751	1:113932363_113932437	1	113932400	18.9	74.1	1.37e-15
1290209	1:117450638_117451210	1	117450924	13.3	49.6	2.36e-11
1290215	1:117450860_117451211	1	117451036	11.9	43.8	2.77e-10
1290219	1:117451048_117451304	1	117451176	11.9	43.6	2.94e-10
1293912	1:117622685_117623310	1	117622998	12.5	42.2	5.32e-10
1293918	1:117622929_117623348	1	117623138	12.6	42.8	4.17e-10
1296457	1:117815175_117817409	1	117816292	9.52	44.6	1.94e-10
1301016	1:118252409_118252756	1	118252582	13.9	41.1	8.52e-10
1301019	1:118252463_118253747	1	118253105	13.9	41.1	8.52e-10
1301673	1:118312520_118313931	1	118313226	15.9	44.6	1.89e-10
1305587	1:118480937_118481930	1	118481434	12.2	42.8	4.18e-10
1307080	1:118542246_118543488	1	118542867	10.4	44.6	1.94e-10
1310303	1:118653213_118653633	1	118653423	8.91	41.1	8.73e-10
1310309	1:118653217_118653955	1	118653586	9.39	43.8	2.64e-10
1310313	1:118653475_118654082	1	118653778	9.39	43.8	2.64e-10
1310317	1:118653633_118654139	1	118653886	9.88	46.4	8.96e-11
1311572	1:118696892_118698786	1	118697839	19	61.6	1.78e-13
1311579	1:118696936_118698873	1	118697904	19	61.5	1.84e-13
1316215	1:118908856_118909247	1	118909052	21.4	112	1.93e-21
1316576	1:118922734_118923243	1	118922988	21.3	110	4.18e-21
1316580	1:118922752_118923252	1	118923002	21.3	110	4.18e-21
1316859	1:118934521_118935115	1	118934818	14.8	42.8	4.15e-10
1318921	1:119048884_119049519	1	119049202	16.3	45.7	1.21e-10
1318938	1:119049519_119050175	1	119049847	7.78	56.1	1.61e-12
1318943	1:119049788_119050468	1	119050128	7.67	51.8	9.32e-12
1319299	1:119064241_119065049	1	119064645	14.7	39.9	1.42e-09
1320068	1:119095001_119095264	1	119095132	13.9	68.1	1.38e-14
1331245	1:119619082_119619621	1	119619352	16.6	59.1	4.86e-13
1331250	1:119619101_119619644	1	119619372	15.8	61.5	1.81e-13
1332556	1:119672800_119672949	1	119672874	13.6	78.8	2.35e-16
1332561	1:119672866_119673158	1	119673012	13.6	78.8	2.35e-16
1332567	1:119672929_119673210	1	119673070	16	91.1	2.64e-18
1332573	1:119672949_119673227	1	119673088	16	87.4	9.77e-18
1345054	1:120094939_120098078	1	120096508	17.7	47.9	4.81e-11
1347577	1:120202525_120202943	1	120202734	17.7	84.8	2.62e-17
1349326	1:120256893_120258779	1	120257836	14.9	40.3	1.22e-09
1350500	1:120305740_120306359	1	120306050	14.6	40.3	1.22e-09
1350506	1:120305851_120306398	1	120306124	14.6	40.3	1.22e-09
1350511	1:120305957_120306416	1	120306186	17.9	50.6	1.55e-11
1351526	1:120337189_120337430	1	120337310	14.1	41.6	6.99e-10
1352079	1:120350415_120351087	1	120350751	15.5	46.4	8.75e-11
1352600	1:120360625_120360778	1	120360702	8.84	51.2	1.2e-11
1352607	1:120360635_120360958	1	120360796	8.87	51.3	1.16e-11
1352614	1:120360666_120361180	1	120360923	8.69	48.9	3.09e-11
1352700	1:120362972_120363127	1	120363050	9.1	53	5.66e-12
1352704	1:120363071_120363144	1	120363108	8.54	49.7	2.26e-11
1352709	1:120363075_120363150	1	120363112	8.54	49.7	2.26e-11
1352731	1:120363182_120363458	1	120363320	8.37	49.4	2.54e-11
1354373	1:120434156_120434322	1	120434239	18.2	57.2	1.07e-12
1355100	1:120458694_120459435	1	120459064	12.9	56.9	1.2e-12
1357362	1:120529478_120530125	1	120529802	13.5	39.7	1.58e-09
1357367	1:120529833_120530175	1	120530004	13.5	39.7	1.6e-09
1357373	1:120529877_120530528	1	120530202	14.3	42.4	4.83e-10
1357588	1:120535757_120535943	1	120535850	13.6	40.8	9.8e-10
1366463	1:120761213_120761314	1	120761264	19.6	127	1.26e-23
1366468	1:120761245_120761355	1	120761300	19.4	125	2.36e-23
1366474	1:120761259_120761369	1	120761314	17.9	111	2.39e-21
1366479	1:120761314_120761405	1	120761360	17.9	111	2.24e-21
1366589	1:120762856_120762936	1	120762896	13.9	72.4	2.65e-15
1366595	1:120762873_120763033	1	120762953	16.4	97.7	2.47e-19
1366600	1:120762931_120763121	1	120763026	16.2	95.4	5.68e-19
1366606	1:120762936_120763232	1	120763084	9.26	48.1	4.39e-11
1366772	1:120765586_120766136	1	120765861	5.68	44.8	1.73e-10
1366777	1:120765714_120766185	1	120765950	5.68	44.8	1.73e-10
1366781	1:120765894_120766188	1	120766041	5.21	40.3	1.2e-09
1366785	1:120766136_120766224	1	120766180	5.21	40.3	1.2e-09
1366789	1:120766185_120766266	1	120766226	5.21	40.3	1.2e-09
1366795	1:120766188_120766274	1	120766231	5.21	40.3	1.2e-09
1366800	1:120766224_120766329	1	120766276	5.29	40.9	9.23e-10
1366802	1:120766266_120766332	1	120766299	5.32	41.2	8.26e-10
1366820	1:120766332_120766772	1	120766552	17.2	115	6.67e-22
1367133	1:120773544_120773839	1	120773692	15.4	64.7	5.18e-14
1367139	1:120773736_120773845	1	120773790	17	77	4.64e-16
1371456	1:120901325_120901584	1	120901454	7.35	42.5	4.64e-10
1371843	1:120907299_120907420	1	120907360	13.1	51.9	9.36e-12
1372936	1:120946554_120948447	1	120947500	22.1	49.2	2.84e-11
1375283	1:121004079_121004969	1	121004524	12.6	45.7	1.2e-10
1375295	1:121004798_121005303	1	121005050	13.7	50.3	1.82e-11
1375301	1:121004969_121005403	1	121005186	13.8	50.5	1.64e-11
1376209	1:121034112_121034226	1	121034169	14.7	40	1.41e-09
1378019	1:121079484_121080716	1	121080100	15.6	91.4	2.4e-18
1378024	1:121079660_121080718	1	121080189	15.7	91.1	2.76e-18
1382823	1:121221965_121222593	1	121222279	11.6	52.7	6.57e-12
1382830	1:121222133_121222594	1	121222364	13	48.5	3.71e-11
1388013	1:121449636_121449869	1	121449752	9.72	41.4	7.5e-10
1388021	1:121449641_121449890	1	121449766	9.66	41.1	8.65e-10
1388029	1:121449665_121449932	1	121449798	9.68	41.4	7.45e-10
1391980	1:121615061_121615295	1	121615178	8.8	42.1	5.51e-10
1391988	1:121615080_121615625	1	121615352	8.41	39.8	1.5e-09
1392112	1:121617434_121617663	1	121617548	7.95	44	2.52e-10
1392600	1:121636739_121636987	1	121636863	7.24	44	2.49e-10
1392604	1:121636740_121637032	1	121636886	14.5	79.9	1.62e-16
1392612	1:121636913_121637229	1	121637071	14.5	80.2	1.42e-16
1392618	1:121636987_121637617	1	121637302	14.7	80.9	1.08e-16
1392624	1:121637032_121637665	1	121637348	14.6	66.4	2.64e-14
1392632	1:121637229_121637732	1	121637480	13.8	81.4	8.83e-17
1392639	1:121637617_121637961	1	121637789	14.4	80.5	1.24e-16
1392644	1:121637665_121638058	1	121637862	16.1	90.9	2.84e-18
1392650	1:121637732_121638100	1	121637916	10.8	48	4.51e-11
1392829	1:121642450_121642827	1	121642638	7.4	45.7	1.21e-10
1393310	1:121657457_121657812	1	121657634	17.4	103	3.91e-20
1393320	1:121657674_121657976	1	121657825	11.2	63.8	7.28e-14
1393326	1:121657812_121658037	1	121657924	11	63.2	9.54e-14
1393330	1:121657958_121658185	1	121658072	15.2	93.9	9.44e-19
1393336	1:121657976_121658308	1	121658142	21.9	164	2.11e-28
1393343	1:121658037_121658581	1	121658309	12.8	78.5	2.69e-16
1393353	1:121658308_121658608	1	121658458	9.26	62	1.53e-13
1393356	1:121658581_121658609	1	121658595	11	76.6	5.44e-16
1393361	1:121658582_121658843	1	121658712	11	76.6	5.44e-16
1393366	1:121658608_121658859	1	121658734	11	76.6	5.44e-16
1393371	1:121658609_121658900	1	121658754	9.62	64.7	5.15e-14
1393940	1:121680262_121680747	1	121680504	15.9	43.1	3.6e-10
1393948	1:121680621_121681364	1	121680992	15.1	60.5	2.8e-13
1393956	1:121680651_121681390	1	121681020	12.7	50	2e-11
1393963	1:121680747_121681405	1	121681076	12.6	48.9	3.1e-11
1394175	1:121686823_121688116	1	121687470	18.7	60.9	2.33e-13
1394357	1:121695764_121697137	1	121696450	10.5	45.3	1.4e-10
1394361	1:121696238_121697272	1	121696755	11.7	44.9	1.69e-10
1394369	1:121696773_121697450	1	121697112	10.8	40.7	1.04e-09
1394377	1:121697137_121700433	1	121698785	12.2	45.4	1.39e-10
1394441	1:121702800_121703545	1	121703172	11.6	43.6	2.98e-10
1394629	1:121714208_121714711	1	121714460	11.4	45.1	1.52e-10
1395560	1:121749764_121750010	1	121749887	8.33	42.8	4.21e-10
1396831	1:121774176_121774611	1	121774394	11.2	39.9	1.47e-09
1396839	1:121774207_121774706	1	121774456	12	45.3	1.47e-10
1400458	1:121848856_121848905	1	121848880	20.5	77.9	3.32e-16
1401242	1:121861240_121861249	1	121861244	10.1	45.9	1.13e-10
1401283	1:121861539_121861718	1	121861628	10.3	44	2.5e-10
1401289	1:121861545_121861782	1	121861664	11.8	52.3	7.68e-12
1401295	1:121861662_121861821	1	121861742	12.5	57.5	9.05e-13
1402385	1:121883094_121883532	1	121883313	13.2	44.5	2.03e-10
1408602	1:121999121_121999260	1	121999190	13.2	54.9	2.64e-12
1408609	1:121999168_121999285	1	121999226	13.2	54.8	2.72e-12
1408615	1:121999201_121999681	1	121999441	15.4	65.2	4.24e-14
1410250	1:122022777_122023117	1	122022947	16.9	44.5	1.98e-10
1411686	1:122056896_122057063	1	122056980	23.7	110	3.97e-21
1417121	1:122168120_122168185	1	122168152	13.8	50.2	1.84e-11
1417601	1:122182914_122183165	1	122183040	10.5	56.7	1.29e-12
1417607	1:122182924_122183206	1	122183065	11.4	63	1.04e-13
1419416	1:122217638_122217720	1	122217679	16.3	105	1.92e-20
1419419	1:122217671_122217738	1	122217704	16.3	105	1.98e-20
1423553	1:122303151_122303798	1	122303474	21.1	106	1.33e-20
1423726	1:122309925_122310007	1	122309966	14.9	42.5	4.73e-10
1423731	1:122309929_122310008	1	122309968	14.9	42.8	4.18e-10
1423735	1:122309974_122310060	1	122310017	14.9	42.8	4.18e-10
1423740	1:122310007_122310100	1	122310054	14.8	42.7	4.27e-10
1423745	1:122310008_122310158	1	122310083	14.8	42	5.93e-10
1423751	1:122310060_122310163	1	122310112	14.8	41.8	6.36e-10
1423887	1:122312445_122312599	1	122312522	17.7	82.2	6.73e-17
1425027	1:122347947_122348739	1	122348343	14.8	42.7	4.39e-10
1425030	1:122348582_122349158	1	122348870	14.8	42.7	4.39e-10
1428206	1:122425523_122425710	1	122425616	9.37	39.7	1.59e-09
1452831	2:2914349_2916072	2	2915210	15.7	65	4.61e-14
1452835	2:2914776_2916821	2	2915798	15.7	65	4.61e-14
1459810	2:4184651_4189840	2	4187246	14.3	42.3	5.07e-10
1460350	2:4256107_4256341	2	4256224	22.3	44.7	1.82e-10
1469338	2:5982753_5982950	2	5982852	7.06	42.8	4.23e-10
1469341	2:5982843_5982958	2	5982900	7.04	42.6	4.5e-10
1469859	2:6009818_6010763	2	6010290	10.9	40.3	1.22e-09
1469866	2:6010419_6010938	2	6010678	10.9	40.2	1.26e-09
1496277	2:8894560_8896267	2	8895414	14.1	42	5.77e-10
1496316	2:8896544_8896810	2	8896677	13.6	39.8	1.5e-09
1500532	2:9168221_9168794	2	9168508	13	48	4.65e-11
1500537	2:9168589_9169502	2	9169046	13	48	4.65e-11
1500541	2:9168788_9169845	2	9169316	13	48	4.65e-11
1500546	2:9168794_9169857	2	9169326	13	48	4.65e-11
1502767	2:9334551_9336282	2	9335416	10.4	53	5.72e-12
1502847	2:9339472_9340782	2	9340127	12.4	43.4	3.18e-10
1502851	2:9339821_9340892	2	9340356	14.6	52.9	5.87e-12
1507238	2:9661206_9661820	2	9661513	10.8	45	1.6e-10
1507242	2:9661461_9662349	2	9661905	10.8	45	1.6e-10
1507289	2:9665356_9665914	2	9665635	10.9	45.2	1.5e-10
1507293	2:9665402_9665929	2	9665666	10.9	45.2	1.5e-10
1507296	2:9665896_9666117	2	9666006	10.9	45.2	1.5e-10
1507313	2:9666372_9667589	2	9666980	11.2	47	6.97e-11
1507462	2:9676320_9677614	2	9676967	15.4	69.5	7.94e-15
1507552	2:9682060_9682692	2	9682376	15.2	44.6	1.94e-10
1508536	2:9755508_9755996	2	9755752	9.74	49.4	2.49e-11
1508612	2:9764753_9766260	2	9765506	15	64.4	5.75e-14
1508623	2:9765154_9767171	2	9766162	13.9	63.3	8.97e-14
1508627	2:9766260_9768133	2	9767196	13.9	63.3	8.97e-14
1508632	2:9766799_9768239	2	9767519	16.5	48	4.58e-11
1516788	2:10569400_10570328	2	10569864	13.9	40.8	9.63e-10
1516793	2:10569509_10570591	2	10570050	13.9	40.8	9.63e-10
1516835	2:10573156_10573999	2	10573578	13.9	40.9	9.54e-10
1519936	2:10833052_10835973	2	10834512	15.2	57.6	8.93e-13
1519946	2:10834552_10836381	2	10835466	15.3	58.6	5.82e-13
1524049	2:11334905_11335549	2	11335227	18.4	45.8	1.16e-10
1525315	2:11602546_11606538	2	11604542	8.13	42.4	4.88e-10
1525326	2:11603377_11609247	2	11606312	8.05	40.2	1.28e-09
1525337	2:11606538_11616262	2	11611400	8.66	44.4	2.1e-10
1525503	2:11642035_11642870	2	11642452	5.96	55.6	1.96e-12
1525509	2:11642810_11643835	2	11643322	9.21	82.7	5.61e-17
1525516	2:11642870_11644398	2	11643634	9.21	82.7	5.61e-17
1525583	2:11649821_11652898	2	11651360	10.8	69.5	8.04e-15
1525589	2:11649975_11654656	2	11652316	10.8	69.4	8.39e-15
1525595	2:11652535_11654999	2	11653767	10.8	70.1	6.24e-15
1525598	2:11652898_11655109	2	11654004	10.9	67.9	1.51e-14
1525670	2:11659416_11662005	2	11660710	8.57	56.8	1.23e-12
1525676	2:11660431_11662061	2	11661246	8.57	56.8	1.23e-12
1525681	2:11660719_11662124	2	11661422	4.97	49.2	2.71e-11
1525685	2:11662005_11663699	2	11662852	4.84	47.8	5.02e-11
1525721	2:11669817_11672290	2	11671054	8.99	49.4	2.55e-11
1525725	2:11669908_11672327	2	11671118	11.1	63.7	7.72e-14
1525766	2:11675286_11675497	2	11675392	11.4	42.6	4.53e-10
1525769	2:11675288_11675513	2	11675400	11.4	42.4	4.89e-10
1525773	2:11675409_11675604	2	11675506	13	50	1.98e-11
1525861	2:11683612_11683869	2	11683740	9.31	76.3	6.11e-16
1525871	2:11683639_11685700	2	11684670	4.39	40	1.41e-09
1525876	2:11683869_11686374	2	11685122	4.41	40.6	1.09e-09
1525908	2:11687484_11689791	2	11688638	11.3	65	4.67e-14
1525913	2:11688262_11690635	2	11689448	8.71	74.5	1.19e-15
1525934	2:11693757_11695641	2	11694699	12.7	72.6	2.45e-15
1525939	2:11694854_11698668	2	11696761	12.7	72.6	2.41e-15
1525944	2:11694909_11698948	2	11696928	13.1	79.7	1.69e-16
1526420	2:11735375_11736485	2	11735930	15.3	67.3	1.85e-14
1526717	2:11763515_11764533	2	11764024	10.7	40.2	1.28e-09
1526922	2:11783511_11783686	2	11783598	6.65	42.5	4.63e-10
1526976	2:11784670_11785154	2	11784912	11.6	46.1	9.98e-11
1526991	2:11785154_11785469	2	11785312	7.2	42.9	3.9e-10
1526995	2:11785267_11785485	2	11785376	8.85	46.8	7.49e-11
1527000	2:11785268_11785709	2	11785488	8.85	46.8	7.49e-11
1527004	2:11785469_11785809	2	11785639	8.85	46.8	7.49e-11
1527061	2:11787765_11788612	2	11788188	7.28	86.3	1.48e-17
1527072	2:11788612_11789207	2	11788910	7.85	39.7	1.57e-09
1527076	2:11788851_11789430	2	11789140	7.85	39.7	1.57e-09
1527161	2:11796721_11797903	2	11797312	7.12	44.7	1.86e-10
1527165	2:11797019_11797950	2	11797484	7.12	44.7	1.86e-10
1527169	2:11797151_11798967	2	11798059	7.1	43.9	2.55e-10
1527173	2:11797903_11799075	2	11798489	11	44.8	1.79e-10
1527178	2:11797950_11799128	2	11798539	11	44.8	1.79e-10
1527197	2:11799347_11800063	2	11799705	14.5	59.2	4.53e-13
1527203	2:11799486_11800182	2	11799834	12.2	49.3	2.6e-11
1527209	2:11799793_11800201	2	11799997	12.2	49.3	2.6e-11
1527212	2:11800063_11800249	2	11800156	8.92	46	1.06e-10
1527217	2:11800182_11800274	2	11800228	8.85	46.8	7.49e-11
1527232	2:11800278_11801349	2	11800814	13.2	54.7	2.81e-12
1527240	2:11800287_11802747	2	11801517	13.2	54.5	3.15e-12
1527255	2:11802747_11803199	2	11802973	9.78	51.5	1.07e-11
1527261	2:11803014_11803773	2	11803394	10.6	57.1	1.08e-12
1527267	2:11803148_11804017	2	11803582	11.5	63.7	7.79e-14
1527279	2:11804017_11805442	2	11804730	12.1	126	1.95e-23
1527284	2:11804452_11806386	2	11805419	12.1	126	1.95e-23
1527299	2:11806782_11807374	2	11807078	12.4	54.3	3.42e-12
1527302	2:11806808_11807396	2	11807102	12.4	54.2	3.53e-12
1527351	2:11810080_11811052	2	11810566	9.39	48.6	3.5e-11
1527828	2:11847825_11849195	2	11848510	12.4	48.8	3.24e-11
1527832	2:11848430_11849218	2	11848824	10.3	40.3	1.23e-09
1527969	2:11857500_11858227	2	11857864	9	64.2	6.31e-14
1528054	2:11864232_11865768	2	11865000	7.89	52.5	7.1e-12
1528059	2:11864515_11866060	2	11865288	8.48	59.6	3.9e-13
[truncated: 56,593 more rows]

## Sheet: elbow_dysplasia_WLS
snpid	chr	pos	beta	se	pval
1:118653633	1	118653633	39.95	3.96192	3.76414e-11
16:48544967	16	48544967	26.32	2.66076	5.88607e-11
11:41953735	11	41953735	22.58	2.36272	1.30506e-10
30:13524047	30	13524047	18.95	1.98911	1.40255e-10
17:57070341	17	57070341	40.46	4.35297	2.44435e-10
17:57061988	17	57061988	40.48	4.36085	2.52136e-10
1:27449404	1	27449404	26.57	2.86646	2.5998e-10
33:13250803	33	13250803	22.37	2.41765	2.69575e-10
18:44775897	18	44775897	44.46	4.81499	2.83605e-10
29:41108104	29	41108104	41.43	4.55808	4.01671e-10
29:41108133	29	41108133	41.43	4.55808	4.01671e-10
29:41108444	29	41108444	41.43	4.55808	4.01671e-10
18:44751275	18	44751275	33.18	3.7667	8.02975e-10
5:67338933	5	67338933	34.54	4.00942	1.3106e-09
5:70865921	5	70865921	32.68	3.79487	1.31308e-09
30:9518967	30	9518967	18.43	2.14466	1.37871e-09
9:54964168	9	54964168	42.1	4.90846	1.43709e-09
13:49045021	13	49045021	18.75	2.18639	1.44191e-09
9:54961092	9	54961092	42.07	4.92174	1.54898e-09
9:54962606	9	54962606	42.07	4.92174	1.54898e-09
9:54964253	9	54964253	42.07	4.92174	1.54898e-09
9:54971157	9	54971157	42.07	4.92174	1.54898e-09
9:54971357	9	54971357	42.07	4.92174	1.54898e-09
9:54972759	9	54972759	42.07	4.92174	1.54898e-09
9:54974031	9	54974031	42.07	4.92174	1.54898e-09
9:54979083	9	54979083	42.07	4.92174	1.54898e-09
17:57063094	17	57063094	37.08	4.38718	1.97361e-09
11:41857755	11	41857755	21.58	2.55776	2.04063e-09
5:70866641	5	70866641	33.18	3.95338	2.29478e-09
5:70867136	5	70867136	33.18	3.95338	2.29478e-09
5:70868497	5	70868497	33.18	3.95338	2.29478e-09
5:70868680	5	70868680	33.18	3.95338	2.29478e-09
5:70868708	5	70868708	33.18	3.95338	2.29478e-09
5:70869961	5	70869961	33.18	3.95338	2.29478e-09
18:26932991	18	26932991	25.84	3.08248	2.34399e-09
37:29748194	37	29748194	27	3.23816	2.62165e-09
32:17088117	32	17088117	21.09	2.54593	3.00599e-09
13:57512952	13	57512952	46.27	5.60078	3.20256e-09
13:57506400	13	57506400	46.26	5.61396	3.37282e-09
13:57506454	13	57506454	46.26	5.61396	3.37282e-09
13:57508219	13	57508219	46.26	5.61396	3.37282e-09
13:57509585	13	57509585	46.26	5.61396	3.37282e-09
13:57511227	13	57511227	46.26	5.61396	3.37282e-09
13:57511283	13	57511283	46.26	5.61396	3.37282e-09
13:57511300	13	57511300	46.26	5.61396	3.37282e-09
13:57511418	13	57511418	46.26	5.61396	3.37282e-09
13:57511633	13	57511633	46.26	5.61396	3.37282e-09
13:57511784	13	57511784	46.26	5.61396	3.37282e-09
13:57511864	13	57511864	46.26	5.61396	3.37282e-09
13:57511957	13	57511957	46.26	5.61396	3.37282e-09
13:57511966	13	57511966	46.26	5.61396	3.37282e-09
13:57512236	13	57512236	46.26	5.61396	3.37282e-09
13:57512375	13	57512375	46.26	5.61396	3.37282e-09
13:57512393	13	57512393	46.26	5.61396	3.37282e-09
13:57512451	13	57512451	46.26	5.61396	3.37282e-09
13:57512610	13	57512610	46.26	5.61396	3.37282e-09
13:57512733	13	57512733	46.26	5.61396	3.37282e-09
13:57512759	13	57512759	46.26	5.61396	3.37282e-09
13:57512937	13	57512937	46.26	5.61396	3.37282e-09
13:57513038	13	57513038	46.26	5.61396	3.37282e-09
13:57513108	13	57513108	46.26	5.61396	3.37282e-09
13:57513117	13	57513117	46.26	5.61396	3.37282e-09
13:57513177	13	57513177	46.26	5.61396	3.37282e-09
13:57513222	13	57513222	46.26	5.61396	3.37282e-09
13:57513714	13	57513714	46.26	5.61396	3.37282e-09
13:57513820	13	57513820	46.26	5.61396	3.37282e-09
13:57514422	13	57514422	46.26	5.61396	3.37282e-09
13:57514515	13	57514515	46.26	5.61396	3.37282e-09
13:57515057	13	57515057	46.26	5.61396	3.37282e-09
13:57515332	13	57515332	46.26	5.61396	3.37282e-09
13:57515530	13	57515530	46.26	5.61396	3.37282e-09
13:57515748	13	57515748	46.26	5.61396	3.37282e-09
8:49742723	8	49742723	27.61	3.35602	3.49373e-09
38:21315979	38	21315979	33.55	4.07819	3.50024e-09
5:28001256	5	28001256	46.25	5.64657	3.83097e-09
38:12143338	38	12143338	15.36	1.87535	3.86093e-09
15:43294871	15	43294871	22.91	2.82083	4.56308e-09
15:43295101	15	43295101	22.91	2.82083	4.56308e-09
9:21842593	9	21842593	43.36	5.35346	4.84549e-09
1:27440900	1	27440900	25.44	3.14519	4.99458e-09
1:27445011	1	27445011	25.44	3.14519	4.99458e-09
1:27448987	1	27448987	25.44	3.14519	4.99458e-09
5:67307359	5	67307359	20.8	2.57215	5.02556e-09
5:67308643	5	67308643	20.8	2.57215	5.02556e-09
1:27444724	1	27444724	25.45	3.14806	5.03299e-09
3:75449096	3	75449096	35.13	4.35463	5.26742e-09
33:13263152	33	13263152	22.78	2.82856	5.44968e-09
33:13263194	33	13263194	22.78	2.82856	5.44968e-09
29:41107270	29	41107270	15.42	1.92079	5.7978e-09
1:52342977	1	52342977	25.47	3.17308	5.83863e-09

[truncated: 10 more sheets: hosp_hip_dysplasia_LMM, hosp_hip_dysplasia_binary_strin, hosp_hip_dysplasia_binary_lenie, hosp_hip_dysplasia_haplotype, hosp_hip_dysplasia_WLS, ACL_rupture_LMM, ACL_rupture_binary_stringent, ACL_rupture_binary_lenient, ACL_rupture_haplotype, ACL_rupture_WLS]
